# Supplementary material for: TMOD2 and DOCK4 as Novel Gut Microbiota-Associated Biomarkers for Colorectal Adenoma: Integrated Transcriptomic Analysis and Therapeutic Target Identification
Source: Mediators Inflamm. 2025 Dec 2;2025:6267309. doi: 10.1155/mi/6267309 (PMC12688639; doi:10.1155/mi/6267309)
Supplement: Supporting Information 1 — Table S1. Complete Mendelian randomization results for 12 causal gut microbiota taxa with odds ratios and p-values. Table S2. Fixed-effect inverse-variance weighted analysis for directional pleiotropy testing. Table S3. MR–Egger regression intercept test results for horizontal pleiotropy evaluation. Table S4. Steiger directionality test results validating causal direction. Table S5. Gene mapping results for instrumental SNPs identifying 33 host genes mediating microbiota-CRA pathways. Table S6. RNA-binding protein motif analysis with EIF3A binding site distributions for TMOD2 and DOCK4. Table S7. Gene set enrichment analysis results for TMOD2 (103 pathways) and DOCK4 (98 pathways). Table S8. Inter-immune cell correlation matrix for 22 immune cell subtypes. Table S9. Biomarker-immune cell correlation analysis for TMOD2/DOCK4 expression. Table S10. Drug–gene interaction analysis for FDA-approved compounds targeting TMOD2 and DOCK4. [file 6267309.f1.xlsx]

## Sheet: Table S1
	id.exposure	id.outcome	outcome	exposure	method	nsnp	b	se	pval	lo_ci	up_ci	or	or_lci95	or_uci95
111	5I4OiL	GvDboy	UKB-b-14210	genus..Eubacteriumhalliigroup.id.11338	Inverse variance weighted	9	0.00165087912701129	0.000749705199050239	0.0276626441478009	0.000181456936872826	0.00312030131714976	1.00165224257815	1.00018147340118	1.00312517452461
131	6Kir47	GvDboy	UKB-b-14210	order.Burkholderiales.id.2874	Inverse variance weighted	12	0.00196601347874266	0.000672023964273702	0.00343891052639138	0.000648846508766203	0.00328318044871911	1.00196794735037	1.0006490570552	1.00328857598888
179	93MoDn	GvDboy	UKB-b-14210	genus.Enterorhabdus.id.820	Inverse variance weighted	4	0.00135445668833451	0.000679861599661996	0.0463432449280085	2.19279529969996e-05	0.00268698542367202	1.00135537437907	1.00002192819342	1.00269059860447
437	FXJVdM	GvDboy	UKB-b-14210	family.Alcaligenaceae.id.2875	Inverse variance weighted	21	0.00242183256582009	0.000471496849588188	2.79937090618576e-07	0.00149769874062724	0.00334596639101294	1.00242476757119	1.00149882085151	1.00335157038507
509	HsNYqS	GvDboy	UKB-b-14210	class.Bacteroidia.id.912	Inverse variance weighted	7	0.00248633476143785	0.000887994537548447	0.00511115111239535	0.000745865467842894	0.00422680405503281	1.00249	1.00074614369466	1.00423574959053
721	MVdA8r	GvDboy	UKB-b-14210	family.Streptococcaceae.id.1850	Inverse variance weighted	17	-0.00423753	0.000537363521587542	3.1258528017559e-15	-0.00529076	-0.0031843	0.99577143694967	0.994723210217532	0.996820768289873
781	p0YRVY	GvDboy	UKB-b-14210	genus.Ruminococcus1.id.11373	Inverse variance weighted	7	0.00244833930651773	0.000933475985137197	0.00872053799978269	0.000618726375648826	0.00427795223738664	1.00245133893674	1.0006189178263	1.0042871157374
811	PVKnKa	GvDboy	UKB-b-14210	genus.Sellimonas.id.14369	Inverse variance weighted	15	-0.000680658	0.000251958228316522	0.00690337493144648	-0.0011745	-0.000186819	0.99931957405003	0.998826193777829	0.999813198032393
817	PW3re0	GvDboy	UKB-b-14210	order.Bacteroidales.id.913	Inverse variance weighted	7	0.00248633476143785	0.000887994537548447	0.00511115111239535	0.000745865467842894	0.00422680405503281	1.00249	1.00074614369466	1.00423574959053
835	qCieMR	GvDboy	UKB-b-14210	genus.RuminococcaceaeUCG003.id.11361	Inverse variance weighted	9	-0.00178013	0.000812312184479948	0.0284205402881189	-0.00337226	-0.000187995	0.998221456512197	0.996633420822988	0.999812022577467
1055	XBusBz	GvDboy	UKB-b-14210	genus.Butyrivibrio.id.1993	Inverse variance weighted	19	-0.00110451	0.000271332580723107	4.68768139952301e-05	-0.00163632	-0.000572695	0.998896102590361	0.998365019028661	0.999427468663712
1073	XsYoPO	GvDboy	UKB-b-14210	phylum.Bacteroidetes.id.905	Inverse variance weighted	6	0.00242401388220715	0.000947481646495483	0.0105162452489227	0.000566949855075999	0.00428107790933829	1.00242695417915	1.00056711060152	1.00429025481438
1145	Zw0XOR	GvDboy	UKB-b-14210	genus.Oxalobacter.id.2978	Inverse variance weighted	6	-0.00095826	0.000440690504812821	0.0296712276651102	-0.00182201	-9.45068e-05	0.999042198759501	0.998179645244524	0.999905497629856

## Sheet: Table S2
id.exposure	id.outcome	outcome	exposure	method	Q	Q_df	Q_pval
HsNYqS	GvDboy	UKB-b-14210	class.Bacteroidia.id.912	Inverse variance weighted	3.54891462080756	6	0.737450856280374
FXJVdM	GvDboy	UKB-b-14210	family.Alcaligenaceae.id.2875	Inverse variance weighted	8.39253607995011	20	0.988935594516155
5I4OiL	GvDboy	UKB-b-14210	genus..Eubacteriumhalliigroup.id.11338	Inverse variance weighted	0.462823448092342	8	0.999900632642177
XBusBz	GvDboy	UKB-b-14210	genus.Butyrivibrio.id.1993	Inverse variance weighted	24.3884891722024	18	0.14270773116167
93MoDn	GvDboy	UKB-b-14210	genus.Enterorhabdus.id.820	Inverse variance weighted	1.14864733635874	3	0.76534526646634
Zw0XOR	GvDboy	UKB-b-14210	genus.Oxalobacter.id.2978	Inverse variance weighted	0.408653560882542	5	0.995087888305368
qCieMR	GvDboy	UKB-b-14210	genus.RuminococcaceaeUCG003.id.11361	Inverse variance weighted	11.0945240836576	8	0.19640064671361
p0YRVY	GvDboy	UKB-b-14210	genus.Ruminococcus1.id.11373	Inverse variance weighted	8.20400622955361	6	0.223535103868397
PVKnKa	GvDboy	UKB-b-14210	genus.Sellimonas.id.14369	Inverse variance weighted	5.39379277157427	14	0.979542566463341
PW3re0	GvDboy	UKB-b-14210	order.Bacteroidales.id.913	Inverse variance weighted	3.54891462080756	6	0.737450856280374
6Kir47	GvDboy	UKB-b-14210	order.Burkholderiales.id.2874	Inverse variance weighted	8.40467730683113	11	0.676660043022194
XsYoPO	GvDboy	UKB-b-14210	phylum.Bacteroidetes.id.905	Inverse variance weighted	3.19688728985034	5	0.669661314302675

## Sheet: Table S3
id.exposure	id.outcome	outcome	exposure	egger_intercept	se	pval
HsNYqS	GvDboy	UKB-b-14210	class.Bacteroidia.id.912	-0.000342707	0.000627248215647175	0.608300641395649
FXJVdM	GvDboy	UKB-b-14210	family.Alcaligenaceae.id.2875	-0.000696292	0.00054692667912669	0.218339605780179
5I4OiL	GvDboy	UKB-b-14210	genus..Eubacteriumhalliigroup.id.11338	-0.000500023	0.00175060963108717	0.783430061643501
XBusBz	GvDboy	UKB-b-14210	genus.Butyrivibrio.id.1993	-0.00103545	0.000664578184325247	0.137641861168567
93MoDn	GvDboy	UKB-b-14210	genus.Enterorhabdus.id.820	0.000470858724647242	0.000962486135771984	0.673083116438558
Zw0XOR	GvDboy	UKB-b-14210	genus.Oxalobacter.id.2978	-0.000300124	0.000652789257246923	0.669570435783742
qCieMR	GvDboy	UKB-b-14210	genus.RuminococcaceaeUCG003.id.11361	0.00162918924129876	0.000743976908494122	0.0646941999037035
p0YRVY	GvDboy	UKB-b-14210	genus.Ruminococcus1.id.11373	-0.00187583	0.000757965861893842	0.0561971456306316
PVKnKa	GvDboy	UKB-b-14210	genus.Sellimonas.id.14369	-0.0011345	0.000676986987901525	0.117644739164565
PW3re0	GvDboy	UKB-b-14210	order.Bacteroidales.id.913	-0.000342707	0.000627248215647175	0.608300641395649
6Kir47	GvDboy	UKB-b-14210	order.Burkholderiales.id.2874	0.000367521271612736	0.00139677045237132	0.797798304462417
XsYoPO	GvDboy	UKB-b-14210	phylum.Bacteroidetes.id.905	-0.000757752	0.00082276230587744	0.409177087524628

## Sheet: Table S4
id.exposure	id.outcome	exposure	outcome	snp_r2.exposure	snp_r2.outcome	correct_causal_direction	steiger_pval
HsNYqS	GvDboy	class.Bacteroidia.id.912	UKB-b-14210	0.00933140665252851	3.28758926093755e-05	TRUE	9.59104054355692e-34
FXJVdM	GvDboy	family.Alcaligenaceae.id.2875	UKB-b-14210	0.0303991856051264	8.62104431135064e-05	TRUE	8.05515258458844e-109
5I4OiL	GvDboy	genus..Eubacteriumhalliigroup.id.11338	UKB-b-14210	0.0100906914759484	1.14144355178183e-05	TRUE	2.76583954439204e-38
XBusBz	GvDboy	genus.Butyrivibrio.id.1993	UKB-b-14210	0.028527611230042	0.000136302461201721	TRUE	8.28052106835459e-99
93MoDn	GvDboy	genus.Enterorhabdus.id.820	UKB-b-14210	0.0103977817078062	1.46568501905783e-05	TRUE	4.21245575927338e-39
Zw0XOR	GvDboy	genus.Oxalobacter.id.2978	UKB-b-14210	0.0097629804989817	1.34273479310683e-05	TRUE	7.74111022776448e-37
qCieMR	GvDboy	genus.RuminococcaceaeUCG003.id.11361	UKB-b-14210	0.0126391936247742	4.16071456110833e-05	TRUE	2.22464819734195e-45
p0YRVY	GvDboy	genus.Ruminococcus1.id.11373	UKB-b-14210	0.0109170897307202	5.42681797295165e-05	TRUE	2.37975113527577e-38
PVKnKa	GvDboy	genus.Sellimonas.id.14369	UKB-b-14210	0.0199564795292917	3.17830709375693e-05	TRUE	1.56238346648215e-73
PW3re0	GvDboy	order.Bacteroidales.id.913	UKB-b-14210	0.00933140665252851	3.28758926093755e-05	TRUE	9.59104054355692e-34
6Kir47	GvDboy	order.Burkholderiales.id.2874	UKB-b-14210	0.0155517961533358	4.29481240557027e-05	TRUE	4.37252517655287e-56
XsYoPO	GvDboy	phylum.Bacteroidetes.id.905	UKB-b-14210	0.00831386209287151	2.93551143881367e-05	TRUE	3.18146371633524e-30

## Sheet: Table S5
	gene
1	PSMD7-DT
2	ZDHHC19
3	ASB3
4	PAPPA2
5	THSD4
6	MUC12
7	ZNF398
8	TRAF3IP2-AS1
9	REV3L
10	RNFT1P3
11	ENSG00000236504
12	MLIP
13	CASC15
14	STEAP2-AS1
15	GPR42
16	NTRK2
17	GJD2-DT
18	FUT2
19	MAMSTR
20	FAM83E
21	UBE2E3
22	LINC01934
23	HPCAL1
24	CHST1
25	GRIK2
26	TMOD3
27	TMOD2
28	ENSG00000243797
29	LYSMD2
30	ERBB4
31	DOCK4
32	MTHFD1L
33	SLC37A1

## Sheet: Table S6
DOCK4	GAAUCAGAACAAUGACUGCGCCGCCGGGUACCCGGGAGCGCGUCGGAGGACUGUGAGCAGCCGCCGCCGG	0.729779		TMOD2	GUUGAUCGCCGCGCUCGCCCCGGCCACGGCGCCGCCCCUGUUCUCCCGGCCCCGCUCCACCGGGGCUGAC	0.730138
DOCK4	GAGAGCUGCGGGCGGCGCAGUGUCAACGCUGGGCUCGGGAGCCUCCAGCGCAGAUCCUGCCCAGCGCCCG	0.728179		TMOD2	GGACUGACGGCCAGCACAGCCGGCUCCGGGAUGAGCGCACGGACGGUAUUCUGAAGUCUCAGGAAACUGG	0.722031
DOCK4	CAGCCCGCGCGAAGCCGCUGGGCUCCGGCACUGCAGCGCUGCUCGGGGACUGUGCAUUGUUGUGAGCCGG	0.726441		TMOD2	ACCAUUUAAAUGUGCAUGGCCCAUGAGAAAGGCUUAUAAGAAGCCAUGGCACUCCCCUUUCAAAAAGAGC	0.31791
DOCK4	AGAAGGGGCGCGGGGAUUACAAAGCCUGAAGACCCCGGAGCCCCUUUAGCCAUGUGGAUACCUACGGAGC	0.634038		TMOD2	UGGAGAAAUACAAGAACAUUGAUGAAGAUGAGCUUCUUGGCAAACUCUCAGAAGAGGAACUGAAACAGUU	0.380149
DOCK4	ACGAGAAAUACGGCGUGGUUAUUGCCAGUUUCCGAGGAACCGUUCCAUAUGGCCUGUCAUUGGAAAUUGG	0.684195		TMOD2	GGAAAAUGUUCUAGAUGACCUAGAUCCUGAGAGUGCCAUGCUGCCAGCUGGAUUUCGACAGAAAGACCAG	0.596607
DOCK4	AGAUACAGUUCAGAUCCUGGAGAAGUGUGAUGGCUGGUACAGAGGAUUUGCCUUAAAAAACCCAAAUAUC	0.462235		TMOD2	ACACAGAAGGCAGCCACCGGCCCCUUUGACCGCGAGCACCUCCUCAUGUACCUGGAGAAGGAGGCUUUGG	0.697178
DOCK4	AAGGGUAUAUUUCCUUCCAGCUACGUUCACUUGAAAAAUGCCUGUGUAAAGAACAAAGGACAAUUUGAAA	0.455731		TMOD2	AACAGAAAGACAGAGAGGACUUUGUGCCCUUCACUGGAGAAAAGAAAGGGAGAGUCUUUAUCCCUAAAGA	0.513219
DOCK4	UGGUUAUUCCCACUGAAGACUCUGUUAUCACAGAAAUGACAUCAACAUUAAGAGACUGGGGAACCAUGUG	0.466314		TMOD2	AAAGCCUAUAGAAACUCGUAAAGAAGAAAAAGUGACCCUUGACCCAGAACUGGAAGAAGCUUUGGCCAGU	0.558004
DOCK4	GAAACAACUCUAUGUGCGUAAUGAAGGCGAUCUCUUCCACCGGCUGUGGCACAUCAUGAAUGAAAUCCUG	0.71068		TMOD2	GCCUCUGACACCGAACUCUAUGAUCUUGCAGCUGUCCUUGGAGUACACAAUUUGCUCAACAAUCCAAAGU	0.620276
DOCK4	GACCUGAGGCGGCAGGUGCUGGUGGGCCACCUCACCCACGACCGGAUGAAGGACGUGAAGCGCCACAUUA	0.729314		TMOD2	UCGAUGAAGAAACAGCCAACAAUAAAGGUGGCAAAGGACCUGUCAGAAAUGUUGUCAAAGGUGAAAAAGU	0.474718
DOCK4	CUGCCCGGCUUGACUGGGGCAAUGAACAACUGGGACUGGACCUGGUGCCUAGGAAAGAGUACGCAAUGGU	0.701737		TMOD2	AAAGCCAGUAUUUGAGGAACCACCAAAUCCCACAAAUGUGGAAAUAAGCCUGCAGCAGAUGAAAGCCAAU	0.479812
DOCK4	GGAUCCGGAAGACAUCAGCAUUACUGAGCUCUACCGAUUGAUGGAACAUCGACAUCGGAAGAAAGACACC	0.719547		TMOD2	GAUCCUAGCUUGCAAGAAGUCAACCUCAACAACAUUAAGGCUUUUGCAGACAUGCUGAAAGUAAACAAGA	0.360125
DOCK4	CCGGUGCAGGCCAGCAGUCACCACCUCUUUGUCCAGAUGAAGAGCCUCAUGUGUUCCAACCUGGGAGAGG	0.662207		TMOD2	CCUUGACAAGUCUAAACAUAGAAUCCAAUUUUAUCACUGGAACUGGGAUCCUGGCCCUGGUAGAGGCACU	0.602087
DOCK4	AGCUGGAGGUCAUCUUCUCACUCUUUGACAGUAAAGAGAACCGGCCAAUCAGUGAGAGAUUUUUCUUGAG	0.364362		TMOD2	GAAAGAAAAUGACACCUUGACAGAAAUCAAGAUUGACAACCAGAGGCAGCAGUUGGGAACAGCUGUAGAG	0.343136
DOCK4	GCUGAAUAGAAACGGGCUUCCCAAAGCCCCUGAUAAACCGGAACGACAUUGCUCCCUCUUUGUGGAUUUG	0.521287		TMOD2	AUGGAAAUUGCCCAGAUGCUGGAGGAGAAUUCAAGGAUCCUCAAGUUUGGAUACCAGUUUACCAAGCAAG	0.355146
DOCK4	GGCAGCAGUGAGCUAAGAAAGGACAUUUAUAUCACCGUGCACAUUAUCCGAAUCGGUCGAAUGGGAGCAG	0.675362		TMOD2	GGCCACGAACAAGGGUGGCAGCUGCCAUCACAAAGAAUAAUGACCUGGUUCGUAAGAAGAGAGUUGAAGC	0.502452
DOCK4	GAGAAAAAAAGAAUGCCUGUAGUGUCCAGUACCGACGACCCUUUGGCUGUGCAGUUCUUAGCAUCGCUGA	0.72449		TMOD2	AGACCGAAGGUAAACUUCCUUGAGGAGAAGUGAAGUUUCACUGUGGUAUGGCCAUUGAAAAACAAAAACU	0.554706
DOCK4	CCUGCUAACAGGAGAGACAAAGGAUGACCUCAUUCUGAAAGUAUACAUGUGUAACACAGAGAGUGAGUGG	0.453943		TMOD2	CUUCUUCUUCCCCAUCAGGACCAUUUUAUCAAAGUUCGUUCAUUUCCGUUAACCACAUAACUAAUAAUUU	0.566938
DOCK4	UACCAAAUCCAUGAGAACAUCAUCAAAAAGCUGAAUGCACGUUAUAACUUGACUGGCUCCAAUGCAGGUU	0.391216		TMOD2	AAUUGUUAUUCUUUUUUAGCACUACUUAUUUAUCUUGGAUUUUGUAAUAUAUGCAAUUGUUUUAUUUGCU	0.329594
DOCK4	UAGCAGUUUCCUUACAGCUAUUGCACGGAGACAUUGAACAAAUCAGAAGGGAAUAUUCAUCAGUAUUUUC	0.516094		TMOD2	CAUGGGCACUUCUGGCAACUUGACAAAUGGACCGAUGCAGAUUUUAGAGAGUGACGACAUGGAAAAUGAA	0.507926
DOCK4	UCAUGGAGUAUCCAUAACAAGGAAGCUGGGAUUUUCAAAUAUUAUUAUGCCUGGUGAAAUGAGGAAUGAU	0.336325		TMOD2	UUUAACCACUUUCUUAUUGGGUUGUCUUGCUUUCUUACAUGAACUUGUUUUUUUAAUCACUGAAAGGAAU	0.478993
DOCK4	UUAUAUAUCACUAUUGAAAGGGGAGAAUUUGAGAAAGGAGGGAAGAGCGUGGCCAGAAAUGUGGAAGUUA	0.366249		TMOD2	UUAGUGUAUAAUAUGUGUUUGUAACUGUGAUUAUGAUAGAGGCCUAUCUCUGUUUACAUGCAUAGCUUUG	0.374287
DOCK4	CGAUGUUCAUUGUAGACAGUAGUGGCCAAACCCUGAAGGAUUUUAUCUCCUUCGGCUCUGGGGAGCCACC	0.684248		TMOD2	AGUUAGGCUAAAUACAUCAGAAGUGUUCUACUGACCACAUAAGAAGUUAGUAUUGCCAAUCUUUCACUGC	0.358197
DOCK4	AGCCAGUGAGUACCACUCCUUUGUGCUUUACCAUAACAACAGUCCCAGGUGGUCUGAACUGCUGAAACUU	0.653674		TMOD2	AUGUGAAAAUGUGACCAAUUUAGCACAAAUUCUCUCUUAGUUCCAGAAAAAUCAGUAAAUGCACAUGCCC	0.439677
DOCK4	CCCAUUCCUGUGGAUAAAUUCCGGGGUGCACACAUCCGCUUCGAGUUUCGGCAUUGUUCCACAAAGGAGA	0.640549		TMOD2	UGUUGAUUGGAGAUCAGUAGUGUCAUCUUCAUAAAGCAAGACAACAUUAUGACACUUUAAAACAGUAGCA	0.384989
DOCK4	AAGGAGAGAAGAAGUUGUUUGGGUUUUCUUUUGUCCCUCUGAUGCAAGAAGAUGGUAGGACUCUUCCAGA	0.455014		TMOD2	AAGAAGUCUAUUUAUUAACCCACAAAUGUAGCAUCAAGCCAGACUCACAGGUAGCAAAAUGAAUUACACA	0.345079
DOCK4	UGGCACUCAUGAGCUCAUCGUGCAUAAGUGUGAAGAAAACACAAAUCUUCAGGAUACUACCCGCUACCUC	0.441246		TMOD2	CCUACUUUUACUGACUAUUCAACAUAAAUUGAAUCUUUAACAUGACUUUAAAGGCUAUUUACAAAGCUGU	0.445777
DOCK4	AAACUUCCCUUUUCCAAGGGCAUUUUCCUUGGGAAUAAUAAUCAAGCCAUGAAGGCCACAAAGGAGUCCU	0.648867		TMOD2	UUUAAAGUUUUUCAAACAUGAUAGAAAUUUUCUAAAUUUUAGUAAGAGAGAAGCUUUUAAAACAGUACAU	0.375405
DOCK4	UUUGUAUUACAUCUUUUCUCUGUUCCACAAAACUCACACAAAAUGGUGAUAUGCUUGAUCUUUUGAAAUG	0.32759		TMOD2	UCCUGAAUAAAACAACAAUAUUGUAUCUUAAUCAAGGCUGUCUGAUGCAGAUGAUUGCAUUUUUUGGCAA	0.361023
DOCK4	GAGAACCCACCCAGACAAGAUCACUGGCUGUCUCUCUAAAUUAAAAGAAAUUGAUGGCUCAGAGAUAGUA	0.362656		TMOD2	AUUUUAGAAGCAUUUAUUGCUUUGUCUUUAGUGUAACAAGAUCACUGGAUUAAAUAUAAACAUUCAGGUU	0.310657
DOCK4	AAGUUUCUGCAGGAUACACUGGAUACCUUAUUUGGAAUUUUAGAUGAAAAUUCCCAAAAAUAUGGGUCUA	0.37003		TMOD2	AAUUAUCUAGAUUUUUGUCCACAGUAUAUGAUCCAUCCAGACAUUUGCAAACGUCAGGAGAAAAAUGUGA	0.368152
DOCK4	AAGUGUUUGAUUCUUUGGUUCACAUAAUAAAUUUGCUGCAAGAUAGCAAAUUUCAUCAUUUUAAACCUGU	0.32348		TMOD2	AUUAUUUAUCCAGAUGCAUGUCAUCUCAAGGACAAAGCCUGUGAAAGUACAAGUGAGAUGGUUGCAUUGU	0.356957
DOCK4	AAUGGACACUUACAUUGAGAGUCAUUUUGCUGGGGCACUUGCAUACAGAGAUCUCAUCAAAGUGCUCAAA	0.449404		TMOD2	AGUAUGCAUUAAUCUUUCAAUGUAGUGGUGUAAAAAUGCAGUGCUAAACUAAUGAAGCAGGUGACUGCAG	0.558509
DOCK4	UGGUACGUGGACCGGAUCACAGAAGCAGAGCGGCAAGAGCAUAUCCAGGAGGUGCUGAAGGCACAAGAAU	0.653452		TMOD2	CCUUUGGCUCAAGCUCACAACUCUGAUAACUGUCAGUGCCUGAGGUUGUGAUUGGUGACAUUCUGACACU	0.440688
DOCK4	ACAUUUUUAAGUAUAUAGUUCAAUCUCGAAGGCUGUUUUCCCUUGCCACUGGUGGGCAAAACGAAGAGGA	0.60024		TMOD2	GCCCAAGGCAACUCACCCUCUAUUCCUCCUUUCUCCCCUCCCUUUCUUCCAAUUCAUUGUCUUUUUUUUC	0.377361
DOCK4	GUUCCGCUGCUGCAUUCAGGAGCUUCUCAUGUCAGUCCGUUUCUUUCUUUCGCAAGAGAGCAAAGGGUCU	0.659703		TMOD2	CUCUUUUCUCUGUAAUUUGUUACUAAACAAAUUCCAGAAUUUGUUUAGUAGCUGAGUGUUCCUGAGUUGC	0.507644
DOCK4	GGAGCAUUAUCUCAGUCACAGGCUGUGUUUCUGAGCUCUUUCCCUGCCGUGUACUCAGAACUGUUGAAGC	0.635757		TMOD2	CUAGUAGCAAUAAAACAAGUGAAUAGGAAAAUAAUUAAUAUAUUAUUCUAUUUAGCUUGUAAAACACAUG	0.344224
DOCK4	UCUUUGAUGUCCGGGAAGUAGCCAACUUGGUCCAGGACACCCUGGGCAGUCUGCCGACCAUCCUGCAUGU	0.569806		TMOD2	GAAUCUGUUUAAGAUAGCCCUUGUAAAAUUGAACAUUUACCUGUAUUGUAAGUACCCACAUCUGUGUCUC	0.450682
DOCK4	GGAUGAUUCCCUGCAGGCCAUCAAACUGCAGUGCAUUGGCAAAACCGUGGAAAGCCAGCUUUAUACCAAC	0.386762		TMOD2	UGAAGUCCUUUGAAACAUCUCAUUAUCUUGAAAUUUUUUUAAUGUUUGAGAACACCAUAAGCAGAAUAUU	0.314054
DOCK4	CCAGAUUCCCGAUACAUUCUUCUGCCUGUCGUGUUACAUCACCUCCACAUUCACUUGCAAGAACAGAAGG	0.717603		TMOD2	CUAACACCUUUGGCCCCUGAAAAUCCUUUAAUUAGUUUAUGGCUUCAUCUCCUUAUCUAUUUAAAAAACA	0.601804
DOCK4	ACCUGAUCAUGUGUGCACGUAUCCUUAGCAACGUAUUUUGUCUUAUCAAGAAAAAUAGCUCAGAAAAAUC	0.498319		TMOD2	UAGUAAAUAAUGUUUAUGGUUUUCAGUCUGAUUUUUCCUUCCCUUUCACCCAUUUAGGUGUGAUGUGUUG	0.502422
DOCK4	UGUGCUGGAGGAAAUAGAUGUGAUAGUGGCCAGCUUGCUGGAUAUUCUGCUGAGGACCAUAUUGGAGAUC	0.519117		TMOD2	GAGUCAACUUGUACAGGCUUGCCAACUGUUAUAUUUUCAAGAAUUUUGCAAACUGGUUGUUCAAUACAGC	0.369899
DOCK4	ACCAGCCGACCUCAGCCAUCCAGCUCAGCAAUGCGGUUCCAGUUCCAGGAUGUCACUGGGGAGUUUGUUG	0.624436		TMOD2	CAUUAUUUAAAAUUAAAUGAUGUGCACUUACAACUGAAUGAAUUAUAUUAAGGACAGAAGUAACAAAUAC	0.37697
DOCK4	CUUGUCUCCUGUCCCUAUUACGACAAAUGACAGAUAGACAUUAUCAACAGCUUCUUGAUAGUUUUAAUAC	0.619282		TMOD2	UGUACUCAAAAAUCUUACAUUUUACUAUUUUCUAACCUCUUAGAUUAUUUACAUCUAGUAGGUAUGUAUG	0.463585
DOCK4	AAAGGAAGAACUAAGGGAUUUCCUGCUGCAGAUAUUUACUGUGUUCCGAAUAUUGAUACGCCCGGAGAUG	0.455293		TMOD2	UAGAAAUAUUACCAAACAGUAUGCUACUGAACGUAUCCUCUCAACUCCAUGUUCACUACCUUCUUGUUAC	0.510217
DOCK4	UUUCCAAAGGACUGGACUGUUAUGCGCUUGGUUGCUAACAAUGUUAUUAUUACAACAGUUCUAUACCUCU	0.576853		TMOD2	UACAGUGGCUUGAAAUUGGCCAUGGUAGAAAUAUUUACACCACAGAAAUUAGCAAUAUGUAAGAAAUUGG	0.363509
DOCK4	CAGAUGCACUUCGUAAGAACUUCUUAAAUGAAAACUUUGAUUAUAAGAUCUGGGAUUCCUACUUUUACCU	0.403348		TMOD2	GGUUUUCUCCCUCUCCAGAUUGCUGGUUGAUAAACAUUCAUCAGCACACCACUGGGUGAAAUUAUACAUU	0.381479
DOCK4	CGCAGUCAUUUUUAUAAACCAGUUGUGUCUGCAGUUGGAGAUGUUCACACCUUCCAAGAAGAAAAAGGUG	0.476486		TMOD2	UUUUUAUACAUAUGUUUCGCUUAUCAUGUUGCCGAAGGGAAGAACAUUUCUCUUAGAUGUCUUUUCUCCU	0.391912
DOCK4	UUAGAAAAGUAUGGUGACAUGCGGGUAACAAUGGGUUGUGAAAUUUUCAGCAUGUGGCAAAACCUAGGAG	0.426988		TMOD2	CUUUGGAUUUGUUACAAACCUGUUUAAGUGCUGAGUCCCUGACCUGCCUCUCCAAGUAAGCCUUUUUCCU	0.495364
DOCK4	AGCACAAGCUUCAUUUUAUCCCUGCCCUGAUUGGCCCCUUCCUAGAAGUGACCUUGAUACCCCAGCCAGA	0.49189		TMOD2	UUUUUUUUUUUUUUUUCUUACUCUCAUUCUUGCCUUGACUCUUAAAAUCCUGGACCCUAUAGAGCAUUCC	0.418163
DOCK4	UCUUCGGAAUGUCAUGAUUCCAAUUUUUCAUGAUAUGAUGGACUGGGAGCAGAGGCGGAGUGGCAACUUU	0.470734		TMOD2	UUGCAGCCCCACAGUGCUGUGGGCUGGGGGCUAAAGCAGUUCUUGGCAAACUCUGGCAGAAAGCAAGAAA	0.364238
DOCK4	AAACAGGUGGAAGCCAAGCUAAUUGACAAACUGGAUAGCCUGAUGUCAGAAGGCAAAGGUGACGAAACAU	0.578638		TMOD2	AAAAGAAUCAGAAUUCAAUCAUGGCUGUUUCUUUUGUACAAGCAGUUGUUGAUAGUAUUAAAGCAAGAUA	0.418562
DOCK4	ACCGCGAGCUCUUCAACAGUAUAAUUCCACUAUUUGGUCCCUAUCCUAGUCUACUAAAGAAAAUUGAGCG	0.691982		TMOD2	AUGGGACAUUAUCAAAAAUAUAGCACUGUUUUUACCUUAUGAAAUAGUUGGGUUGCAUGCAACAGAGUCU	0.398625
DOCK4	GGAAACAUGGCGGGAAAGUGGCGUUUCAUUAAUUGCUACUGUAACUCGUCUAAUGGAGAGGUUGUUAGAU	0.573056		TMOD2	AUGAAAUCAAAUGUUUUUUACUAAUCAGUUUGUUUUCUUAUUACCUGUGUUUUUAAAGUGGCUUGAAAGG	0.510068
DOCK4	UACAGGGACUGCAUGAAAAUGGGAGAGGUAGAUGGCAAAAAGAUUGGCUGCACAGUUAGCCUUCUGAACU	0.329124		TMOD2	UGGCAUUUCCAUGAGUGUGCACAUAUUGAUGAUAACCCUUAGAAAAACAUACACUUGAGGAGCCUAUCCA	0.313569
DOCK4	UCUAUAAGACUGAACUGAACAAGGAGGAGAUGUAUAUACGCUACAUUCACAAACUCUAUGAUCUGCAUCU	0.577484		TMOD2	UCAUUUAAUUAGCCUAGGACUUCAUCUCCCUCUCUGCCCAAAGUGUGGAAGUGGUAGCUCUUUCAUGAUC	0.617066
DOCK4	CAAAGCACAGAACUUUACAGAAGCUGCAUAUACCCUCCUCUUAUAUGACGAGCUACUGGAAUGGUCUGAU	0.635807		TMOD2	AUGGGCACAGUUAAUCCUUUGCUAUCCAUUGUGAUGGGGCAUAAUGUAUAUAAAAUAUUUUUCUAUGUAU	0.422772
DOCK4	CGGCCCCUCAGGGAGUUCCUGACCUACCCCAUGCAAACAGAAUGGCAGCGCAAAGAGCACCUGCACCUCA	0.609703		TMOD2	UUGUUCUGCCAGAUACUGUGUUGAGAUAUUUGGCAAUAUCUGGAUAACUGACUGAAGGGAGAUAACUUCU	0.604272
DOCK4	CCAUCAUCCAGAACUUUGACAGAGGCAAAUGUUGGGAGAAUGGCAUUAUCUUGUGCCGGAAGAUUGCAGA	0.52118		TMOD2	CCCCAGGCCUAUCUCCCUCCCCCUUUUAGAGUUGUGCAGGUCCACUUUAAGUGUAAAAUCACUCACCUGG	0.534979
DOCK4	GCAGUAUGAGAGUUAUUAUGACUACAGAAACCUGAGCAAGAUGCGGAUGAUGGAAGCCUCUUUGUAUGAC	0.548963		TMOD2	ACUUGUGGGCUUGUAUCACCAACAUCUAUUAUGGCACAUGUAGAUGACAUUUAGGAGAAAAACCUUAGAA	0.352642
DOCK4	AAAAUUAUGGACCAGCAACGUCUUGAACCAGAGUUCUUCAGAGUUGGAUUUUAUGGAAAAAAAUUUCCAU	0.550371		TMOD2	GUCUAGAAAUCAUAUGAUUAGUUCAGCACUGCAGCUCCCCAUCUGCUUAUAGUGUAUAACUGGAAGCUCU	0.486449
DOCK4	UUUUCUUAAGAAAUAAGGAGUUUGUGUGUCGAGGGCAUGACUACGAGAGGCUGGAAGCCUUCCAACAGAG	0.686329		TMOD2	UUCAUCCUCAUCAGCAUGAUUAAAUGACUUCGUUUCUUUCAUCUUUGGAGGGUAUAAUGUAAAUAAGUGU	0.403734
DOCK4	AAUGCUGAACGAGUUCCCCCAUGCCAUCGCCAUGCAGCACGCCAACCAGCCCGAUGAGACCAUCUUCCAG	0.726733		TMOD2	CGUGUGUGUAUGUGUGUGUGUACUGUCAGAUAUCUAACUAGGUAUUUGGCUACAUCUGGACAACUGAUUG	0.5337
DOCK4	GCAGAAGCUCAGUAUUUGCAGAUAUAUGCUGUGACUCCCAUUCCAGAGAGCCAGGAGGUCCUGCAGAGAG	0.486407		TMOD2	AAGGGAGAUGCUCUCUCCCCAGUCCUCUUCCCUUGUCCUUUUUAGAAUUGCUGCAGGCCCAGGUUAAAUA	0.489616
DOCK4	AGGGUGUUCCGGACAACAUCAAAAGCUUCUAUAAAGUGAAUCACAUCUGGAAAUUCCGCUAUGACCGACC	0.509892		TMOD2	UGAAAUUACUCCCUAGGCUUUGCAGUUUAUGUUACCAACCACCACAUUUUAUAGCUAUGUAGAGGAUGAC	0.474438
DOCK4	AUUUCACAAAGGCACAAAAGAUAAAGAGAAUGAAUUCAAGAGUCUCUGGGUGGAGAGAACGUCAUUAUAC	0.535407		TMOD2	UCUUAGGAAAUAAAUAUUAGAAGCCUAGAAAUCAUUUAGUUGUUCUAGCACCAAAUCUAUCCAUUUGCCU	0.504797
DOCK4	UUGGUGCAGAGUUUGCCUGGCAUCUCUCGCUGGUUUGAAGUGGAAAAGCGUGAAGUGGUAGAAAUGAGUC	0.407892		TMOD2	AAUGUAUUUAACAUUCCAUCCUCAUCAACAUGAUGAAGCCCCUUUCUUCCAUCUUUGUAGGGCACAUUGU	0.397022
DOCK4	CUCUGGAAAAUGCAAUUGAAGUGCUAGAAAAUAAGAAUCAGCAGCUGAAGACUCUGAUUAGUCAGUGUCA	0.446358		TMOD2	AUAUAAAUAUUUUGUACAUAAAGAUCAUCAAAUACCAUAAUGGGGUAUUUGGCUUCAUCUGGAAAAUUGA	0.401541
DOCK4	GACAAGACAGAUGCAGAAUAUUAAUCCCCUGACUAUGUGCCUGAAUGGAGUUAUAGAUGCUGCAGUUAAU	0.330052		TMOD2	CUGGAGGGAGAUGCUGUCUCCCAGCCCUGCUUCCCUCGUCCCUGUCCAAGUUGCUGCAGGCCCAGGUUAG	0.481454
DOCK4	GGUGGCGUUUCCAGGUAUCAAGAGGCAUUCUUUGUCAAAGAAUAUAUCUUAAGUCACCCUGAAGAUGGGG	0.46064		TMOD2	AAGAUUACCAACCUGGAGGGGCAUGCAGUUCAUCUUACAAUAAAAGCCCAUUCAUUUAAAAACUCAGAAA	0.311799
DOCK4	AGAAAAUUGCACGAUUAAGAGAGCUGAUGCUUGAGCAGGCACAGAUUCUGGAAUUUGGUUUGGCCGUGCA	0.499263		TMOD2	UCAUCCCAGUGCCUGUACUCCUCAAACCAAUUUCCCUAAGGGAAGACUGGCACACCAGCCCAAAGAGCAG	0.454716
DOCK4	UGAGAAGUUUGUACCUCAAGAUAUGAGACCCCUUCACAAAAAGCUGGUUGACCAAUUCUUUGUGAUGAAG	0.492118		TMOD2	GUGCUUCUCUUCCAACAGAAACAUGGCCCCUGACAGGGCACCAGCAUUAGGGAAACCAAUGUCCUCCGAA	0.551453
DOCK4	UCGAGCUUAGGGAUACAGGAGUUCUCUGCUUGUAUGCAAGCCAGUCCUGUCCAUUUUCCUAAUGGAAGCC	0.361116		TMOD2	UAGCUGCCAUGAGAACAUUUCAGAUGCUCAAACUGAAAAUUCUUAAAACCAAUAUUAAGCAUCAGCAUGC	0.312822
DOCK4	CUCGUGUGUGUAGAAACUCAGCACCUGCUUCUGUGAGCCCAGAUGGUACCAGGGUAAUUCCUAGACGCAG	0.643668		TMOD2	UUUAAGUGUAAGAUAGCCCUUUGGAAUUUACAAACACAUGUGCAGCUAUUUCCUUCUUCACAGAUAUGAU	0.404321
DOCK4	CCCGUUAAGUUACCCAGCUGUCAACCGAUAUUCUUCCUCCUCACUGUCCUCACAAGCUUCUGCUGAAGUA	0.638156		TMOD2	GUACUCAGCCCCCUCCUAGGCACUACGAAGAAGACAGAGGAAGCAUAAAAAUUCUGGACUAAUAUAAUUU	0.314
DOCK4	AGCAAUAUUACAGGGCAAUCAGAAAGCUCUGAUGAAGUCUUUAACAUGCAGCCAAGUCCAUCUACCUCAA	0.321127		TMOD2	UAUAUGUGUUUCUGAGAUUGGGGAGUAGACUGAGUGCCUUUUUUACAAAGAAGAUCCCAUAUUUAAUUCA	0.36206
DOCK4	GCUUGAGUUCUACUCACUCGGCUUCACCUAAUGUGACAAGUUCUGCUCCAUCGAGUGCCAGAGCUUCUCC	0.627145		TMOD2	AGUAUUUAUAGCAUCAGCAAAAAUGGGCAGAGGGCGGGAAGUUGAGAACACUAGGUUCUGUGCUAUGUUA	0.405071
DOCK4	UUUGUUGUCUGACAAACACAAACAUUCCCGAGAAAACUCUUGCCUGUCACCAAGAGAGAGACCAUGCAGU	0.389056		TMOD2	CCUGUAUUCAGUAGAAGUGUUUCUGGAGUCAGGUUUUAAGUCAUGAUCCUGAAGCUUCCUUCCCCUCUUC	0.4313
DOCK4	GCCAUCUAUCCAACACCUGUGGAGCCUUCGCAGAGGAUGCUGUUUAAUCAUAUUGGAGACGGGGCCUUGC	0.676492		TMOD2	CACUAAUGAUGCAAUAAUAGCUGUUUUCAUUUUAACGAGCAGAGAACUAAGAGGAAAGGUCCUAGCUCUG	0.445953
DOCK4	CACGCAGUGACCCAAAUCUCUCUGCACCUGAAAAAGCUGUGAACCCCACCCCUAGCAGCUGGAGCCUGGA	0.603957		TMOD2	CCUUCCACUUGCAGCUUCCCUUUACCUCCUCUUAUUGCUUUCAUCUCAAAUAUCCCUGCUACUCAACCAA	0.583686
DOCK4	CAGUGGGAAGGAAGCCAAGAACAUGUCGGAUAGUGGGAAACUUAUCUCUCCCCCUGUCCCUCCAAGACCC	0.696524		TMOD2	UCCUAAAGCUAAAGUACUGAGAUGCACACAAAGGAAAGGUGUGAGAGUGCUUGGAAGCAUCCAGCUGAGC	0.514375
DOCK4	ACACAGACUGCUUCACCAGCAAGACACACGACAUCAGUAUCCCCCUCGCCUGCCGGGCGAUCUCCAUUGA	0.726501		TMOD2	CCACUGGAUGAAAAUCAGACGAUAGGGCCUCCUGUUGUAAUAUACUAGCCAGAGAAAAGCGCCAAGAACU	0.651332
DOCK4	AGGGCUCUGUGCAGUCUUUCACCCCCUCUCCAGUGGAGUACCACUCGCCAGGACUCAUCUCCAACUCCCC	0.652988		TMOD2	UCAGGGAUAUUAUUCACUGCUUUAUUGCUCCCUAACCCUAGAUCAGAUUGGAUUUUACUUUGUAGUUCAG	0.55968
DOCK4	UGUCUUGUCGGGCAGCUACAGCAGUGGGAUUUCUUCUCUCAGCCGGUGCAGCACGUCGGAAACCUCAGGC	0.729302		TMOD2	GAGUUAAGAAGUCAAAUUGCUGACCGAGGUGGGGAAGGAUGAUGGAAAUUAAAGGUUUACAUUUGUUUAA	0.628589
DOCK4	UUUGAAAAUCAGGUGAAUGAACAGUCGGCCCCCCUGCCGGUGCCAGUGCCGGUGCCCGUGCCGAGCUACG	0.727949		TMOD2	UGGCAGAACUGAGAUUUGCUCAGCUUAUCUCUUUCCCAUCUGUCUGUAAUAGCAAUGACUGAAUAAUCAG	0.632369
DOCK4	GCGGGGAGGAGCCAGUGCGCAAGGAGAGCAAGACUCCGCCCCCGUACAGCGUCUACGAGCGGACUCUGCG	0.727682		TMOD2	UAGACCAAUGGAAGAGGAGUUGCAAGUUUAAAUUUGUAACCUGACUCUGGGUUCUGUUCUAGGAAUAGUG	0.563198
DOCK4	GCGCCCCGUCCCGCUACCUCACAGCCUCUCCAUCCCCGUCACGUCGGAGCCGCCCGCGCUGCCCCCCAAG	0.72959		TMOD2	CAUGUUUUAGAGGCUUUGCCAGUUGGGAUACAUUGUUGACUUGGGGGAGGAUGAAGGAGAGAACUGAUGA	0.554609
DOCK4	CCUCUGGCAGCGCGAUCCAGCCACCUGGAGAAUGGGGCCCGGAGGACUGACCCCGGCCCGCGGCCCAGGC	0.729838		TMOD2	CCUAGACAUAGAAAAGAGUAGUUAACUAACUAGAUGUUCUUCUGAUCUCUUCCAUGGUAGACAUUCUGAG	0.65686
DOCK4	CCCUGCCCCGCAAGGUCUCUCAGUUAUAAGUCACUUUUCUAUGUACCUGCGAUGCAUUCUUUGCCCGUUU	0.655796		TMOD2	CACAUUGGCCCAGUUAGUUGGUAUGGUGAAGGGGCACCGUACUAACAGAUUUGGAGACUGAAACCUAAUC	0.581499
DOCK4	ACAAAAUAAGAAGUAUGAUGAGAAGACAUUUAGUGUAGGCACUUUAAUAACUUACUCAGCUCCUUCGAUG	0.478546		TMOD2	CCAUCACCAACACUUAGCAGGUAUAUGAUCAUGGGCAAUUCAUUCAAUUGCCUGCCAAUUAUAGACUAUA	0.322141
DOCK4	AAUGGAAUUAAAACUUGCUUAUUAAAUAUCAUGUUGCACAAUAUUAAAAGUUGCUGAUCUAAAACGCCAG	0.477922		TMOD2	UAGGGGGAAGAGCACUGGAUUUGGAGUCAAGAAACCUGGACACUUGGCUCCACACUUCCUUAGCUGGGUA	0.521582
DOCK4	AUGUUAAAUGAAGUAUGGCUGAAUUUCAUUAAAACGUUUCUCAUUUGGAAGUGGUAAAUAGUGAUAAAGA	0.376887		TMOD2	ACUUUGGGCAAACCGCUUGGUCUCUCAAGCCUAAGGUUCUUCAGCUAUAAAAUGGGAAUAAUACUUCACU	0.322447
DOCK4	CUCCUUUUGUACCUUUUUAUGUUCACUUUUUUUUAUAUAGUUUAAUCUUAAAACCAAUACGAUAUUGUCA	0.330694		TMOD2	AACUACCUCACAGAGUUGUGGUAAGAAUAUAAUCAGAUAACUGGAUAAAAACACUAUAUAAACUGGAAAG	0.403077
DOCK4	AACGAUACAAUGUGUGACAAUGUUGUAUCGUUUUUACUGAAUACUUGAUACUUGGAGAAAGCUUAUUAAG	0.386199		TMOD2	CGCCGUACAAAUGUGAGAGAUCAGUUUUAUUAUCAAAUCACUGUUUUCCACUGCCUCUUGAAUCGGCUUU	0.349159
DOCK4	UCAGUGCACAUCCUAACACAGUGGUCCUUAUUUUAGAAGACUUCUGUAAAUAAGGCAAGGUUUAUCAGUG	0.347826		TMOD2	AUUCUAACCAACCAUUACAUCUUUCUCAUCUUUUGGAGUAUGGGUAAUUGAGGCUUGGGUGUGUCAUCAG	0.358752
DOCK4	CAGAUCAUCAGAAUUAAAGUUCAAGCAGGCGAGCAAGACAGUAUACUUAAGGGGUUGCAAAGCUUGGGAC	0.60819		TMOD2	GGACUGGAGUUAUUUCAGCUCCCAUGUAGAGGUGGGAGAGGUGGUUGAUGGGGCAGUGGAAGUUAGAUAC	0.567841
DOCK4	UGGAAAUUGUUUUGUUCUUGAAACAAAAUACUUCUUUAAGGUUGCUUUUGCUGUUUGACUGCUGUCUACA	0.697718		TMOD2	CAGCGAUGUAUAUGGUAGGACAUUUUCCUGGGUCACUUUGACAGUACCUUGGGAAAUUGUCAGUCCUUGC	0.655378
DOCK4	UUCGUAAAAUUCUAUUUUGUGAAUUGGUAGCUAAAUCCCUUACUACCCUGACACCGUGGUAUCUACUGUA	0.526208		TMOD2	AGAGGGCCUAGGCUGGGCACAAGGGAGAAAGCGAACAGUUGACUAAGAAUUGAGGGGAGGGUCUGGAGCG	0.666326
DOCK4	UUUCUUUUCAAGGUGCAAUUUGCUUCAGAGUUCCAAUCAGCUAGAUUAAGCAAGAGGCUCCAGAAGAAAU	0.465952		TMOD2	CUACUGCCCUCCUGUCAUUGCUGUGGGUGGGAGAGGCUAAGACUUCAGGUUUGACUGGAGGCCUAGGAGA	0.678565
DOCK4	GUUUACUUGAAUUUUGCGCUUCCUUUCUUGAUAGUUUCCUAUAUAAAAUUUGUCAUUGAACAAGAGCAAA	0.416093		TMOD2	GAAGAGUGUCCUUAGGGUUUCAAGAAUUUUAAUGCCUAGCAGCUGAGUAACAGGCAUUAGUUCUGAUAGA	0.401094
DOCK4	UGCUGAAGUAUUAAUGAGGCACAAAUGACUGUGCCCCAUUAGCAAGAAUUCAGGAAUCAAUACAGACAGU	0.326991		TMOD2	UAGUGAAGGGGAGAAAGUGCCACCUGUUGUGAGAUCACCUCUCCAGGGCAGCAGCUGCCUUGUUAUCACC	0.346819
DOCK4	AUUAAAUUAAUAGCUUAAGUGAAGAAAAAAAAAACUUAGUGAAAAUGUAUUAGCACGAUUAAAUGGCAAA	0.340376		TMOD2	AGCAACCUUAGCCCUGGUCAGUAAUAUUUCUGCUAAGAAAGGUUUUGAAGCAUGGCCUCCAAUGACUUUC	0.491753
DOCK4	AGGACUUAUAAAAGGCAAGGGCAUUAACUUUCAGUCCUGCACAAAAUAAAAAAUUCCUCACGACUCUCCA	0.454931		TMOD2	AUAAGCCCUUGGAGGCAGGACUGUGUCUCAUCCAUCUUUGUAUCUUCAGUACCAUCUUGUAAGGUGCCUU	0.503232
DOCK4	CUUUUACCAGUGGAGUUUGUCUUAGCUGACCUGUCGUCUUUCUCUUGAAGGAGGAUUGCUGUAGACUUCU	0.512401		TMOD2	GUACAUAGUAGGUGCUUAAUGAACAAAUGUUGCUUGAAUUUAGCUGUCGUCCAGCCCCACAGAGUUAUGC	0.349111
DOCK4	CUAGCUUGAAUAUUGCAACAUAGCAUCUUAGGUCUAGAUAGGGAUGCUAAUGCCAGUUGUAGAAGUGUGA	0.389638		TMOD2	UCCAUUUGCCACCAUGUGAUAUUUUUGAGAAACAAUAGUGAUUUGGAUGCCAGCUCUAUGUGACUUUGGG	0.397686
DOCK4	AAAAAGCACCUUGUAUGUAGUAAUGUAUUUUAUAUCUUUGUUUUUUCUUUUACUGACUGUUUAUAACACU	0.385626		TMOD2	CAAGACUCUCCAUCUAUCUUGUCUUCAUUUCAUCUGUAAAAUGAAGUGAGUAGAUUCAAUGCUCCCUAAG	0.400381
DOCK4	CAAUUGACAAUAGAUAUGAACUGUAUUUUAAAUCAUACUGUUAAAUAUUUUCCCUCUUUUGUUGGGAAGC	0.370498		TMOD2	GUCCCUUCCAGCUCCAAUACUUGACAAGCUUGUGAUUCUAAAUCGUUUCCGUUGCCUCUGAACAUGGGUG	0.635969
DOCK4	UCAUUUUAGUUUAACCAUGUUUGUUUUGUUGGUAGCUUACCUGGAAGGCAGUGACCACUUUUUUAUAUUC	0.329952		TMOD2	AGUAAUGCCUCCACUGCAGCUGUUUCUCUCCAGGAGGCUUUGUUCAGAGGAGGUCUGACUAUUGCACAGC	0.493646
DOCK4	UCUUAAUGAAACCAUUCAGCAGGUAUAUGCUGUUGAGGCUGGUUAUAGAGGUUUUCUAUAAUAAAUGUUC	0.384393		TMOD2	CAGUUUUUUCUUCCUCUUCAGCAGUUCUUUACUGUCUUCAGAAUGGUUCUGGAUAAGCGGCCUUUUCUGA	0.646517
DOCK4	AAGUAUUUUUGUAUAUAACUGGUUAAUUUUAAUAAGAGAUACCAUUAUGUGUAAAAAAAAGUAAAAAUAA	0.311411		TMOD2	AAGGAUAUUUAAAAAUAUAUACUAUUUAGGCUGGGCCCAGUGGCUCAUGCCUGUAAUCCCAGCACUUUGG	0.296267
DOCK4	ACGCAAACAGUUGUUGAUGCAGUAUGAUUGUUAUAAUUAUGCCAAAUACUUUACGUAUGGAAAAAGAAUA	0.327666		TMOD2	GAGGUGAAGGUGGGUGGAUCACCUGAGGUCAGGAGUUCAAGACCAGCCUGGCCAACAUGGUGAAACCCCG	0.339838
DOCK4	UUUGUACAUAUGUGCUUUUAACAAUUCUGCCAUAUUGACUUUACAAUUUUGAAUGUCGGAAAAAUUAAUA	0.411716		TMOD2	UCUCUACUAAAAAUACAGAAAUUAGCUGGGCCCUGUGGCAAGAGCCUGUUAUCCCAGCUACUGGGGAGGC	0.658157
DOCK4	UAUGUUAAAUAUUUAUGUUUAGUGAAAGUGUUCAUAAUUGAGAAAAGGAACAUAUGCAUUUUAGCUUUGU	0.312901		TMOD2	UGAGGCAGGAAAAUCGCUUGAACCCAGGAGGUGGAGGUUGUAGUGAGCCGAGAUCACACCACUGCACUCC	0.470598
DOCK4	AUCUUGCAAGUUUUGCAGUCAGAAAUUUUUUGAACUAGCUUUUGCUUUUGAUAACACUUCGUGUUUGUAA	0.43879		TMOD2	AGCCUGGGUGACAAGAACGAAACUCCAUCUCAAAAAAUAAAAUAAAAUAUAUACUAUCUUGCUCCUCAGA	0.457071
DOCK4	CCACAUUCAUAUAUAUAUACAUAUAUAUGUGAAGCUCCAUAUUUCUGUUGCUUUAAAGAAGUAAAACCUU	0.330288		TMOD2	ACCAGUGGGGAAGAAGAGGGAAGGCAAAGAAAGAAACUGAGCAUAGUAAACACAGCAUUUUUUUGUAGGC	0.508737
DOCK4	CCAUUUAAAUAAGAUGACAUGCAUAAGAUAACAAAGCUUCCUUGAUUUCCUUUUCCUGUGUAAUUUAAUA	0.32441		TMOD2	UCUUAUUUAAAAUGUGUGUGUGUGUGUGUAUGUGUGUGUUUCUGAGUAAGUAUUGACUGGGAAAAAGAGA	0.412451
DOCK4	GAUUUGUUGACUAGUGCUUGGGCACAUUAUAAAUCAGUGUUAUUUGCUCUUGGAGCCAUUUUUUAAAAAA	0.406349		TMOD2	GAAGUCAAUCAAAAGUAUACUGUGCAAUUGAGAGAGGCUGGCCCAAGAUUUAAAACUUCCUGUGGGUAAU	0.453222
DOCK4	AAUUUUGGCAGUGAGCAGUUGAAUUUAUCUUGAAUUUAUCAUGUGUGUGUAUUUCUGAAGCAGCUACAUA	0.327525		TMOD2	CUAACUGUGAGUAGAUAGGAAUCGGCCAUAUGACGAAAUGAGAUCAAUAGGAAAUGUGCUUUUUGAGGAA	0.501762
DOCK4	GCAGAACAUUUUAAGAGAUUCUGUUAGCCCACAUGUUCAUGUUGGUUGCUGCUGAAUGGUAAAUAUUAAA	0.432217		TMOD2	AUUUUAUUUUAGUACCAAAUGUUGCCAGUGACAAUCUUCAGUUAAGAAGUAAGUUAUUCUGACCUAAAAU	0.34325
DOCK4	UAAAAUUACCAGAUUAAUCUUA	0.330748		TMOD2	UCUUAUCUCUGCCACUUUGGUUUAAAAACAAAAACCCUUAUAUACAUGGAAUAGUUAUAUUUUAAUUAAG	0.307294
				TMOD2	CAUUUAUUUUAGUUGUUUUCAUCCAUUCAAGCAAAAUGAAUAAGCAGCAUUUUUCAUUGCACUUAAAAAU	0.332048
				TMOD2	GUAAAAUACCUGCAUGCCACUAAUCUGUAACAUUUUACCAGUUCAGAUGCCUGUAAUGUGUGACUUUAUG	0.311451
				TMOD2	UGUGUCUGUGUUGUUUUGAAGAGAAUAAAGGAAAUAAUACUUUGCAAACUGUUUAAACAAGUGUUUAAAC	0.309219
				TMOD2	UUCUAUUGGCAACAUUUAUUGGGCUAAGCAGUUAUUGAAAACUCCGCAUAGUUUUAUUUUCCAUUUGAAA	0.355646
				TMOD2	CUUCAAUCAAAUCAAGACUAUUAUAUUCAUUAGGGAAUUAAAGACUAAUUUGCUUUUUAAAUGUGAAGUU	0.303556
				TMOD2	GAACACUGUGUGGAAAGUAAAUGUGUGAUGAAGCAAAAUGUAUAAAGUAUGAAAUAUUAUACUUUUACCC	0.318873
				TMOD2	UGGAUAAUUAUUCAGGACCCCAGUUGGCCCAAAUAGGUGCAAUUUUUAAUCCUUUGAAAUUAGCCAGCCA	0.420993
				TMOD2	GACCUAAUGCUAAGGUAAAUGUAAACUGUUUUAAUUAAUUAAGAUCUUUCUGCUUUCGAAGGUAUAAUGU	0.664218
				TMOD2	AUCUAUUUCUGUCAGGAAUGAUAUUUCCAAAUGAAAAUGUAAAGAACAUUGGGAAAUAAUAAACUUUCCU	0.442887
				TMOD2	UUCAAAGUAAA	0.511251

## Sheet: Table S7
TMOD2
ID	Description	setSize	enrichmentScore	NES	pvalue	p.adjust	qvalue	rank	leading_edge	core_enrichment
KEGG_SPLICEOSOME	KEGG_SPLICEOSOME	115	-0.626532	-2.8984	1e-10	2.04444444444444e-09	9.47368421052632e-10	3950	tags=53%, list=17%, signal=44%	USP39/TRA2B/DDX23/PQBP1/CDC40/CHERP/THOC1/DHX15/SRSF10/SNW1/BCAS2/PLRG1/U2AF1/DDX42/SRSF3/PRPF40B/HNRNPU/PPIE/SF3B5/HNRNPA1/PRPF8/SNRPA1/SF3B1/SMNDC1/LSM3/SNRPB/BUD31/ALYREF/EFTUD2/EIF4A3/SRSF8/WBP11/SNRPF/SNRPD3/SNRPE/PRPF4/SF3B3/TCERG1/CWC15/NCBP2/HNRNPC/SF3B6/SNRPC/LSM7/DDX46/CDC5L/TXNL4A/LSM8/U2SURP/SNRPB2/PRPF31/PPIH/SNRPD2/PRPF40A/PPIL1/LSM5/SNRPG/LSM2/SNRPA/SNRPD1/PRPF19
KEGG_CELL_CYCLE	KEGG_CELL_CYCLE	122	-0.605993	-2.82883	1e-10	2.04444444444444e-09	9.47368421052632e-10	3617	tags=57%, list=15%, signal=48%	MAD1L1/YWHAE/CDC7/ESPL1/ANAPC4/TFDP1/WEE1/CDK6/CCND2/E2F3/CDC25A/ORC2/HDAC1/MCM5/CDC25C/CDC23/MCM4/CDC20/MCM7/CDC25B/RBX1/CCNE2/TTK/PKMYT1/SKP1/PLK1/SMAD2/BUB1/CHEK2/MCM2/CDK2/CCNE1/CCNB2/BUB3/ATR/ORC6/CCNH/MAD2L1/CDC6/CCNA2/TP53/MYC/PTTG1/HDAC2/E2F5/ANAPC7/ANAPC5/ORC4/BUB1B/ANAPC13/SKP2/CHEK1/MCM6/CDC45/PCNA/PRKDC/CDC16/DBF4/CCNB1/ORC3/ANAPC11/MCM3/CCND1/ANAPC10/CDK4/CDK1/ORC5/MDM2/CDK7
KEGG_PROTEASOME	KEGG_PROTEASOME	40	-0.731674	-2.77448	1e-10	2.04444444444444e-09	9.47368421052632e-10	3242	tags=62%, list=14%, signal=54%	PSMD1/PSME3/PSMD13/PSMB4/PSMA1/PSMB1/PSMD6/PSMD8/PSMA4/POMP/PSMB7/PSMB6/PSMD4/PSMA7/PSMA3/PSMC6/PSMD7/PSMD12/PSMC2/PSMA2/PSME4/PSMB2/PSMB5/PSMA5/PSMD14
KEGG_DNA_REPLICATION	KEGG_DNA_REPLICATION	36	-0.736843	-2.71167	1e-10	2.04444444444444e-09	9.47368421052632e-10	4669	tags=81%, list=20%, signal=65%	POLA1/RNASEH2C/RFC2/RFC1/POLA2/POLE/DNA2/PRIM2/MCM5/LIG1/POLD3/MCM4/POLE3/MCM7/POLD2/RNASEH2A/RPA1/POLE2/MCM2/PRIM1/RPA3/RFC3/RFC4/MCM6/FEN1/PCNA/MCM3/RNASEH1/SSBP1
KEGG_CELL_ADHESION_MOLECULES_CAMS	KEGG_CELL_ADHESION_MOLECULES_CAMS	125	0.592369800561652	2.57353198668383	1e-10	2.04444444444444e-09	9.47368421052632e-10	5537	tags=65%, list=24%, signal=50%	L1CAM/SDC2/NEGR1/NLGN4X/JAM2/NRXN1/VCAM1/ITGAL/ITGA4/HLA-DPB1/JAM3/HLA-DPA1/PTPRC/ITGAM/NCAM1/SIGLEC1/HLA-DMB/HLA-DOA/ITGB2/CD40/HLA-DRA/CD86/HLA-DMA/SELPLG/MPZ/CADM1/CD22/CD4/HLA-DOB/CLDN23/CD274/CLDN5/NFASC/SELL/CD2/PECAM1/ICAM3/NRXN3/CD6/CLDN7/NLGN1/CLDN15/MADCAM1/PTPRM/ITGB7/CD28/ITGA8/VCAN/CD34/CDH5/ICAM1/CLDN8/CLDN20/CNTNAP1/PTPRF/ICAM2/HLA-DQB1/HLA-B/CLDN4/HLA-E/CD8A/HLA-C/ICOS/CDH1/HLA-G/…
KEGG_CHEMOKINE_SIGNALING_PATHWAY	KEGG_CHEMOKINE_SIGNALING_PATHWAY	179	0.519658642245909	2.38497363161071	1e-10	2.04444444444444e-09	9.47368421052632e-10	4393	tags=47%, list=19%, signal=39%	GNG2/CCR2/CXCL12/DOCK2/WAS/GNB4/PRKCB/PREX1/AKT3/CCL8/PIK3CG/PIK3CD/HCK/GNG11/NCF1/GNG7/RAC2/CCR1/CCL5/CCL21/ELMO1/ADCY7/CCL2/TIAM1/NFKBIA/PIK3R5/CCR5/CCL23/PRKCD/ITK/VAV1/CCL13/XCL1/MAPK3/GRB2/ADCY9/CCR10/CXCL14/ARRB1/CXCL13/GNG12/WASL/CX3CR1/GRK5/PTK2B/CCL19/GNAI1/CXCR3/ARRB2/NRAS/XCR1/CCL18/CCR7/CCL22/GNB1/SHC1/CXCL9/PRKACB/JAK3/GNB5/KRAS/CCL28/ADCY5/ADCY6/VAV2/CXCR5/GNAI2/RASGRP2/GNG4/STAT2/F…
KEGG_NATURAL_KILLER_CELL_MEDIATED_CYTOTOXICITY	KEGG_NATURAL_KILLER_CELL_MEDIATED_CYTOTOXICITY	128	0.542984629842083	2.36725340846631	1e-10	2.04444444444444e-09	9.47368421052632e-10	4113	tags=46%, list=18%, signal=38%	ITGAL/PRKCB/CD48/PLCG2/KLRD1/PIK3CG/PIK3CD/FCER1G/ITGB2/RAC2/TYROBP/LCP2/NFATC2/HCST/SH2D1A/FYN/PIK3R5/VAV1/LAT/MAPK3/GRB2/TNFSF10/FASLG/IFNA17/PRF1/ZAP70/MAP2K2/ARAF/CHP2/KIR2DL4/CD247/NFATC1/CHP1/PTK2B/PPP3CC/NRAS/TNF/ICAM1/SH2D1B/SHC1/KRAS/SH3BP2/IFNGR2/KLRC3/IFNGR1/VAV2/PPP3CB/ICAM2/HLA-B/PTPN6/HLA-E/LCK/HLA-C/KIR2DS1/SHC4/SOS2/VAV3/IFNA4/HLA-G
KEGG_FOCAL_ADHESION	KEGG_FOCAL_ADHESION	194	0.469173746878171	2.16000691791636	1e-10	2.04444444444444e-09	9.47368421052632e-10	5672	tags=51%, list=24%, signal=39%	ITGA4/PRKCB/AKT3/RELN/MYLK/LAMA2/PIK3CG/PIK3CD/COL3A1/COL6A2/RAC2/PDGFRA/IGF1/COL4A4/COL6A1/COL5A1/MYL9/CAPN2/FLNA/PDGFD/FYN/PIK3R5/PDGFRB/LAMA4/VAV1/LAMC3/MAPK10/MAPK3/PARVG/GRB2/PDGFC/FN1/ITGA1/CHAD/COL1A2/CAV1/ITGB7/COL4A6/VWF/FLNB/KDR/LAMA1/VEGFC/COL5A2/CCND3/ITGA8/RAPGEF1/BCL2/PTEN/PDGFA/PIP5K1C/BIRC3/SHC1/PARVB/FLT1/ILK/ITGA10/VAV2/ERBB2/TNC/EGFR/BIRC2/FLNC/ARHGAP35/SHC4/VASP/PAK3/ITGA3/SOS…
KEGG_CYTOKINE_CYTOKINE_RECEPTOR_INTERACTION	KEGG_CYTOKINE_CYTOKINE_RECEPTOR_INTERACTION	250	0.4487098668681	2.12630301745478	1e-10	2.04444444444444e-09	9.47368421052632e-10	5007	tags=43%, list=21%, signal=34%	LIFR/CCR2/CXCL12/CSF2RB/IL10RA/CCL8/IL1R1/PLEKHO2/TNFRSF13B/CSF1/IL6ST/CSF1R/CD40/PDGFRA/CCR1/CD27/TNFRSF17/CCL5/CCL21/TNFSF13B/TGFB1/TNFRSF19/TNFSF8/IL6R/CCL2/CCR5/CCL23/PDGFRB/IL11RA/NGFR/IL4R/IL18R1/CCL13/IL10RB/FLT3LG/XCL1/IL18RAP/PDGFC/TNFSF10/CCR10/CXCL14/FASLG/CSF2RA/IFNA17/CXCL13/KIT/FLT3/CX3CR1/IL12RB1/BMP2/ACVRL1/KDR/TGFB3/CCL19/VEGFC/CXCR3/TNFRSF18/XCR1/KITLG/CCL18/TNF/IL2RB/IL7R/IL22R…
KEGG_HEMATOPOIETIC_CELL_LINEAGE	KEGG_HEMATOPOIETIC_CELL_LINEAGE	83	0.590145968184713	2.40195370541133	1.12230480533422e-10	2.06504084181497e-09	9.56912518232339e-10	3797	tags=51%, list=16%, signal=43%	ITGA4/CD36/IL1R1/ITGAM/CD37/CSF1/CSF1R/HLA-DRA/CD14/IL6R/CD3E/IL11RA/IL4R/CD22/CD4/CD33/FLT3LG/ANPEP/CD2/CR2/CR1/CSF2RA/ITGA1/KIT/FLT3/CD19/CD1D/MS4A1/CD3G/CD3D/KITLG/TNF/CD34/IL7R/CD7/CD38/CD1C/TPO/FCER2/CD8A/IL1R2/ITGA3
KEGG_RIBOSOME	KEGG_RIBOSOME	69	-0.605818	-2.55445	2.06428919528446e-10	3.45299283574854e-09	1.60007105089034e-09	6793	tags=64%, list=29%, signal=45%	RPL37/RPS6/RPS11/RPL9/RPS17/RPL10L/RPL6/RPS15A/RPL34/RPS4Y1/RPS23/UBA52/RPL35/RPL18/RPL29/RPS12/RPL31/FAU/RPS7/RPL19/RPL7/MRPL13/RPL36AL/RPL3/RPL35A/RPL38/RPL8/RPS19/RPL14/RPS5/RPL27/RPL27A/RPL15/RPS3/RPS21/RPL12/RPL36/RPL24/RPS25/RPL26L1/RPS9/RSL24D1/RPL22L1/RPS27L
KEGG_PYRIMIDINE_METABOLISM	KEGG_PYRIMIDINE_METABOLISM	91	-0.54272	-2.42025	6.01241787813312e-10	9.21904074647078e-09	4.27198112393669e-09	3122	tags=47%, list=13%, signal=41%	POLA2/CTPS2/POLE/PNP/RRM1/TXNRD2/NME4/PRIM2/POLR2K/CMPK1/POLR2H/POLD3/POLE3/TK1/NME6/POLD2/POLR3B/POLR1E/POLE2/CAD/PRIM1/POLR2B/POLR2F/POLR3D/POLR1D/PNPT1/DTYMK/POLR2D/UMPS/DHODH/POLR3K/POLR3C/NME1/POLR2C/RRM2/POLR1B/POLR2G/POLR1C/DCTD/CTPS1/TYMS/POLR3G/POLR2I
KEGG_REGULATION_OF_ACTIN_CYTOSKELETON	KEGG_REGULATION_OF_ACTIN_CYTOSKELETON	208	0.439976613894717	2.04127842265743	8.9902242984748e-10	1.27246251609182e-08	5.89642241438428e-09	5672	tags=47%, list=24%, signal=36%	MSN/ITGAL/WAS/ITGA4/ARHGEF6/ITGAM/MYLK/RDX/PIK3CG/PIK3CD/ITGB2/RAC2/PDGFRA/CFL2/NCKAP1L/MYH10/CD14/PIP4K2A/MYL9/PDGFD/MRAS/TIAM1/PIK3R5/PDGFRB/VAV1/FGF9/MAPK3/PDGFC/FN1/FGFR1/ITGA1/SCIN/MAP2K2/GNA13/ARAF/GNG12/WASL/APC/ITGB7/PIP5K1B/FGFR2/IQGAP2/ITGA8/NRAS/ITGAX/SSH1/FGD3/BDKRB1/PDGFA/PIP5K1C/ARPC4/BDKRB2/SLC9A1/WASF1/KRAS/FGF7/ITGA10/VAV2/RRAS2/EGFR/EZR/GSN/GNA12/ARPC2/ARHGAP35/PAK3/ITGA3/SOS2/I…
KEGG_RNA_DEGRADATION	KEGG_RNA_DEGRADATION	54	-0.629157	-2.52156	1.08843878286978e-09	1.43051954320028e-08	6.62883770018438e-09	2685	tags=54%, list=11%, signal=48%	DCP1B/XRN2/CNOT2/ZCCHC7/EXOSC6/LSM3/EXOSC10/HSPD1/TTC37/EXOSC5/ENO1/EXOSC9/EXOSC8/DCP1A/PNPT1/LSM7/WDR61/EXOSC1/CNOT7/DIS3/LSM8/EXOSC2/CNOT10/LSM5/LSM2/DCPS/EXOSC3/EXOSC7/EXOSC4
KEGG_NUCLEOTIDE_EXCISION_REPAIR	KEGG_NUCLEOTIDE_EXCISION_REPAIR	43	-0.677465	-2.6132	1.33977924131429e-09	1.6434625360122e-08	7.61558726641807e-09	4152	tags=65%, list=18%, signal=54%	ERCC4/RFC2/RFC1/POLE/GTF2H4/RAD23B/GTF2H1/MNAT1/LIG1/POLD3/ERCC1/POLE3/DDB1/POLD2/RBX1/GTF2H5/RPA1/POLE2/GTF2H3/CCNH/RPA3/RFC3/RFC4/PCNA/CUL4A/CETN2/DDB2/CDK7
KEGG_INTESTINAL_IMMUNE_NETWORK_FOR_IGA_PRODUCTION	KEGG_INTESTINAL_IMMUNE_NETWORK_FOR_IGA_PRODUCTION	44	0.683259909500814	2.48417509331385	2.79122305418876e-09	3.20990651231707e-08	1.48742807492954e-08	5517	tags=73%, list=24%, signal=56%	CXCL12/ITGA4/HLA-DPB1/HLA-DPA1/TNFRSF13B/HLA-DMB/HLA-DOA/CD40/HLA-DRA/TNFRSF17/CD86/HLA-DMA/TNFSF13B/TGFB1/HLA-DOB/CCR10/MADCAM1/ITGB7/CD28/MAP3K14/CCL28/HLA-DQB1/AICDA/CXCR4/IL10/ICOS/HLA-DQA1/CCR9/IL15/TNFRSF13C/IL2/IL6
KEGG_RNA_POLYMERASE	KEGG_RNA_POLYMERASE	27	-0.756504	-2.54648	3.37729256878145e-09	3.49984547184429e-08	1.62178194061434e-08	2421	tags=63%, list=10%, signal=56%	POLR2K/POLR2H/POLR3B/POLR1E/POLR2B/POLR2F/POLR3D/POLR1D/POLR2D/POLR3K/POLR3C/POLR2C/POLR1B/POLR2G/POLR1C/POLR3G/POLR2I
KEGG_LEUKOCYTE_TRANSENDOTHELIAL_MIGRATION	KEGG_LEUKOCYTE_TRANSENDOTHELIAL_MIGRATION	112	0.522406009837244	2.24002989933567	3.42376187463028e-09	3.49984547184429e-08	1.62178194061434e-08	5728	tags=54%, list=25%, signal=41%	MSN/CXCL12/JAM2/VCAM1/ITGAL/ITGA4/PRKCB/RASSF5/RHOH/PLCG2/JAM3/ITGAM/MMP2/PIK3CG/PIK3CD/ITGB2/NCF1/RAC2/MYL9/PIK3R5/ITK/CLDN23/VAV1/CLDN5/NCF2/PECAM1/NCF4/CLDN7/CLDN15/PTK2B/CYBB/GNAI1/CDH5/ICAM1/MAPK12/CLDN8/CLDN20/VAV2/GNAI2/CLDN4/EZR/CXCR4/ARHGAP35/VASP/CYBA/VAV3/BCAR1/ACTB/RAP1A/CLDN11/MYL5/PIK3CA/CTNNA2/ITGB1/CLDN3/CD99/RAP1B/CTNNA3/CDC42/RAPGEF4
KEGG_MAPK_SIGNALING_PATHWAY	KEGG_MAPK_SIGNALING_PATHWAY	254	0.4070462687948	1.92853200764892	5.46007427817129e-09	5.28765087991325e-08	2.45022723840374e-08	4741	tags=37%, list=20%, signal=30%	MEF2C/PRKCB/AKT3/CACNA2D1/IL1R1/RASGRP3/RAC2/PDGFRA/TGFB1/CD14/FLNA/NFATC2/TAB2/MRAS/CACNB1/MAP3K3/HSPA6/PDGFRB/CACNA2D4/MAP4K1/PLA2G12B/RELB/DUSP5/MAPK10/FGF9/MAX/MAPK3/STK4/GRB2/FASLG/FGFR1/PTPRR/MAP2K2/ARRB1/MAP3K2/CHP2/GNG12/RPS6KA6/MKNK1/JUND/CHP1/FGFR2/FLNB/TGFB3/PPM1A/PPP3CC/ARRB2/HSPB1/NRAS/PTPN7/TNF/MAP3K11/DUSP1/RPS6KA5/MAPK12/GADD45B/RASGRP1/PDGFA/MAP3K14/MAPK7/PRKACB/KRAS/TNFRSF1A/FGF…
KEGG_LEISHMANIA_INFECTION	KEGG_LEISHMANIA_INFECTION	67	0.596065494666495	2.34135484495141	8.57354536304169e-09	7.88766173399836e-08	3.65503776003356e-08	3549	tags=48%, list=15%, signal=41%	ITGA4/PRKCB/HLA-DPB1/HLA-DPA1/ITGAM/HLA-DMB/HLA-DOA/ITGB2/NCF1/HLA-DRA/HLA-DMA/TGFB1/TAB2/NFKBIA/HLA-DOB/MAPK3/NCF2/TLR2/CR1/FCGR2C/NCF4/FCGR2A/TGFB3/TNF/C3/MYD88/MAPK12/IFNGR2/IFNGR1/HLA-DQB1/PTPN6/IL10
KEGG_FC_GAMMA_R_MEDIATED_PHAGOCYTOSIS	KEGG_FC_GAMMA_R_MEDIATED_PHAGOCYTOSIS	90	0.540747721505973	2.24684499388036	1.51319487684444e-08	1.32584693971132e-07	6.1437987480902e-08	3708	tags=42%, list=16%, signal=36%	DOCK2/WAS/PRKCB/PLCG2/AKT3/PTPRC/PIK3CG/PIK3CD/HCK/NCF1/RAC2/CFL2/WASF3/MARCKS/PIK3R5/PRKCD/VAV1/ASAP3/LAT/MAPK3/FCGR2C/SCIN/FCGR2A/FCGR2B/WASL/PIP5K1B/AMPH/PIP5K1C/ARPC4/DNM1/WASF1/DNM2/GAB2/VAV2/SPHK2/GSN/ARPC2/VASP
KEGG_SYSTEMIC_LUPUS_ERYTHEMATOSUS	KEGG_SYSTEMIC_LUPUS_ERYTHEMATOSUS	50	0.637868447366332	2.37104150704618	1.7561956616427e-08	1.4146563130437e-07	6.55532959705603e-08	3650	tags=58%, list=16%, signal=49%	C1S/HLA-DPB1/HLA-DPA1/C1QB/HLA-DMB/HLA-DOA/C1QA/CD40/C1QC/HLA-DRA/CD86/HLA-DMA/C1R/C7/HLA-DOB/CTSG/FCGR2C/ELANE/FCGR2A/FCGR2B/CD28/TNF/C3/GRIN2A/HLA-DQB1/C6/C8B/IL10/C8G
KEGG_CALCIUM_SIGNALING_PATHWAY	KEGG_CALCIUM_SIGNALING_PATHWAY	172	0.446473730354414	2.02528187000299	1.76832039130462e-08	1.4146563130437e-07	6.55532959705603e-08	4404	tags=37%, list=19%, signal=30%	TRPC1/PRKCB/P2RX1/P2RX7/PLCG2/PDE1A/ADRB2/MYLK/P2RX5/CYSLTR1/PDGFRA/ITPR1/ADCY7/CAMK4/PDGFRB/AGTR1/PTGFR/EDNRB/PLCD4/RYR1/ADCY9/HTR7/CHP2/CHP1/PTK2B/P2RX4/ATP2B1/GNA11/PLCE1/PLCD1/PPP3CC/ATP2B4/PTAFR/BDKRB1/PHKA2/PRKACB/CD38/BDKRB2/ITPKB/ITPKA/TBXA2R/PPP3CB/GRIN2A/RYR3/PLCD3/AVPR1B/ERBB2/PDE1C/HTR2B/ATP2A3/EGFR/SPHK2/CACNA1I/HTR2A/TNNC2/SLC25A5/PLCB2/SLC8A3/PLN/PHKG2/ADRB1/CHRM5/GNAQ
KEGG_BASE_EXCISION_REPAIR	KEGG_BASE_EXCISION_REPAIR	32	-0.688727	-2.49065	2.65763387744914e-08	2.03751930604434e-07	9.44159403830615e-08	4902	tags=75%, list=21%, signal=59%	PARP1/LIG3/TDG/APEX2/PARP2/POLE/NEIL3/NEIL2/LIG1/POLD3/POLL/PARP3/XRCC1/POLE3/POLD2/SMUG1/POLE2/POLB/UNG/MPG/FEN1/PCNA/APEX1/NTHL1
KEGG_NEUROACTIVE_LIGAND_RECEPTOR_INTERACTION	KEGG_NEUROACTIVE_LIGAND_RECEPTOR_INTERACTION	262	0.393875736306039	1.87829507207954	3.01522794329613e-08	2.21920776626595e-07	1.02835142487152e-07	5418	tags=32%, list=23%, signal=25%	NR3C1/P2RX1/P2RX7/GRIK3/ADRB2/FPR3/P2RY14/P2RY8/P2RX5/CYSLTR1/GRID1/LPAR1/P2RY10/GZMA/ADORA3/MC3R/P2RY13/AGTR1/PTGFR/C5AR1/CNR1/P2RY1/CTSG/S1PR1/EDNRB/GLP2R/C3AR1/HTR7/CHRNA1/APLNR/P2RX4/VIPR1/GABRA2/CALCRL/P2RY6/GRIA1/CHRNA3/F2RL1/TAAR8/GRIA3/PTAFR/BDKRB1/PTGER4/S1PR3/GHR/SSTR1/BDKRB2/THRB/ADCYAP1R1/GRIN3A/SSTR2/TBXA2R/GRIN2A/AVPR1B/NPY1R/MC1R/HTR2B/GIPR/HTR2A/ADRA2A/DRD2/PRSS3/P2RY4/GABRG2/GRIA…
KEGG_B_CELL_RECEPTOR_SIGNALING_PATHWAY	KEGG_B_CELL_RECEPTOR_SIGNALING_PATHWAY	75	0.548471810634222	2.1900597624583	6.89725001316414e-08	4.88113077854693e-07	2.26185121889189e-07	3248	tags=44%, list=14%, signal=38%	PRKCB/PLCG2/AKT3/BTK/PIK3CG/PIK3CD/RASGRP3/RAC2/NFATC2/NFKBIA/PIK3R5/LILRB3/CD22/VAV1/MAPK3/CR2/GRB2/CD79B/CD79A/PIK3AP1/MAP2K2/CHP2/FCGR2B/CD19/NFATC1/CHP1/PPP3CC/NRAS/CD72/KRAS/VAV2/PPP3CB/PTPN6
KEGG_T_CELL_RECEPTOR_SIGNALING_PATHWAY	KEGG_T_CELL_RECEPTOR_SIGNALING_PATHWAY	107	0.490970830246745	2.10236174339133	1.16904776046351e-07	7.96684399723278e-07	3.69172976988475e-07	5627	tags=50%, list=24%, signal=38%	AKT3/PTPRC/PIK3CG/PIK3CD/LCP2/NFATC2/NFKBIA/FYN/PIK3R5/CD3E/CD4/ITK/VAV1/LAT/MAPK3/GRB2/ZAP70/MAP2K2/CHP2/CD247/NFATC1/CHP1/CBL/CD3G/CD28/CD3D/PPP3CC/NRAS/TNF/MAPK12/RASGRP1/MAP3K14/KRAS/NCK1/VAV2/PPP3CB/PTPN6/CD8A/LCK/IL10/PAK3/ICOS/SOS2/VAV3/BCL10/IKBKB/PDPK1/IKBKG/PIK3CA/PPP3R1/IL2/RAF1/NFKBIE/CDC42
KEGG_ALLOGRAFT_REJECTION	KEGG_ALLOGRAFT_REJECTION	33	0.695576109559515	2.35223410788651	1.52257075331573e-07	1.00054649503605e-06	4.63639966235241e-07	4885	tags=67%, list=21%, signal=53%	HLA-DPB1/HLA-DPA1/HLA-DMB/HLA-DOA/CD40/HLA-DRA/CD86/HLA-DMA/HLA-DOB/FASLG/PRF1/CD28/TNF/HLA-DQB1/HLA-B/HLA-E/IL10/HLA-C/HLA-G/HLA-DQA1/HLA-F/HLA-A
KEGG_PATHWAYS_IN_CANCER	KEGG_PATHWAYS_IN_CANCER	318	0.359754560884869	1.74433602495699	3.04967424957263e-07	1.88771690073071e-06	8.74742957432425e-07	5210	tags=38%, list=22%, signal=30%	TCF7L1/PRKCB/RASSF5/RUNX1T1/PLCG2/AKT3/WNT2B/MMP2/GLI1/LAMA2/PIK3CG/PIK3CD/MITF/CSF1R/RAC2/PDGFRA/IGF1/TGFB1/PTCH1/ETS1/COL4A4/NFKBIA/PIK3R5/PDGFRB/LAMA4/RXRA/LAMC3/MAPK10/FLT3LG/FGF9/MAX/WNT10A/HHIP/CDKN2B/RARA/MAPK3/FOXO1/GLI3/EPAS1/STK4/GRB2/FZD1/FN1/FASLG/RXRG/CSF2RA/FGFR1/EGLN1/SMAD3/RALB/MAP2K2/WNT5B/ARAF/PPARD/KIT/TGFA/FLT3/ZBTB16/APC/COL4A6/CBL/BMP2/FGFR2/RARB/TGFB3/LAMA1/VEGFC/NRAS/KITLG…
KEGG_AMINOACYL_TRNA_BIOSYNTHESIS	KEGG_AMINOACYL_TRNA_BIOSYNTHESIS	21	-0.756586	-2.4312	3.07779929466964e-07	1.88771690073071e-06	8.74742957432425e-07	4582	tags=81%, list=20%, signal=65%	PSTK/HARS2/MARS2/IARS2/VARS2/WARS2/CARS2/DARS2/EARS2/MTFMT/LARS2/RARS2/FARSA/NARS2/FARSB/YARS2/SARS2
KEGG_PURINE_METABOLISM	KEGG_PURINE_METABOLISM	145	-0.414817	-1.96401	3.75851881962857e-07	2.23086278326341e-06	1.03375220505913e-06	3122	tags=37%, list=13%, signal=32%	POLA2/ADSL/POLE/ENTPD2/PNP/PAPSS1/RRM1/NME4/PRIM2/GMPR/POLR2K/POLR2H/PPAT/ADCY3/ADK/POLD3/POLE3/PDE4A/NME6/PRPS2/POLD2/HPRT1/POLR3B/POLR1E/FHIT/POLE2/GUK1/PRIM1/PFAS/POLR2B/POLR2F/PKM/POLR3D/POLR1D/PNPT1/POLR2D/POLR3K/POLR3C/NME1/POLR2C/RRM2/POLR1B/POLR2G/POLR1C/IMPDH2/GART/ATIC/POLR3G/NUDT5/APRT/PAICS/POLR2I/GMPS
KEGG_ASTHMA	KEGG_ASTHMA	26	0.72343846950671	2.32763464646306	4.55130271877237e-07	2.61699906329412e-06	1.21268263230448e-06	4360	tags=62%, list=19%, signal=50%	HLA-DPB1/HLA-DPA1/HLA-DMB/HLA-DOA/FCER1G/CD40/HLA-DRA/HLA-DMA/MS4A2/HLA-DOB/FCER1A/TNF/HLA-DQB1/IL10/CCL11/HLA-DQA1
KEGG_FC_EPSILON_RI_SIGNALING_PATHWAY	KEGG_FC_EPSILON_RI_SIGNALING_PATHWAY	73	0.534437017532525	2.1248569778901	4.72330037031601e-07	2.63359778223681e-06	1.22037425835916e-06	5542	tags=51%, list=24%, signal=39%	PRKCB/PLCG2/AKT3/BTK/PIK3CG/PIK3CD/FCER1G/RAC2/LCP2/MS4A2/FYN/PIK3R5/PLA2G12B/PRKCD/VAV1/MAPK10/LAT/MAPK3/GRB2/MAP2K2/FCER1A/NRAS/TNF/MAPK12/KRAS/GAB2/VAV2/PLA2G2D/SOS2/VAV3/PLA2G5/PLA2G2F/PDPK1/PIK3CA/MAP2K6/RAF1/PLA2G2E
KEGG_VIRAL_MYOCARDITIS	KEGG_VIRAL_MYOCARDITIS	65	0.548964188673752	2.14726781263899	9.37100460257568e-07	5.07136719668802e-06	2.35000425018152e-06	4941	tags=60%, list=21%, signal=47%	ITGAL/HLA-DPB1/MYH11/HLA-DPA1/LAMA2/HLA-DMB/HLA-DOA/ITGB2/CD40/HLA-DRA/RAC2/CD86/HLA-DMA/MYH10/SGCD/FYN/HLA-DOB/DMD/PRF1/CAV1/CD28/EIF4G3/ICAM1/HLA-DQB1/HLA-B/ABL1/HLA-E/HLA-C/MYH3/MYH14/HLA-G/MYH9/HLA-DQA1/CYCS/ACTB/CASP3/HLA-F/HLA-A/ABL2
KEGG_P53_SIGNALING_PATHWAY	KEGG_P53_SIGNALING_PATHWAY	65	-0.525273	-2.19788	1.05731664542494e-06	5.45416040401937e-06	2.52738554190829e-06	3608	tags=48%, list=15%, signal=40%	CD82/TP73/ZMAT3/CDK6/CCNG1/CCND2/PMAIP1/BAX/GTSE1/SHISA5/CCNE2/CHEK2/PERP/CDK2/CCNE1/CCNB2/ATR/TP53/EI24/CHEK1/CCNB1/RRM2/CASP8/CCND1/DDB2/CDK4/BID/TNFRSF10B/CDK1/SERPINB5/MDM2
KEGG_AUTOIMMUNE_THYROID_DISEASE	KEGG_AUTOIMMUNE_THYROID_DISEASE	46	0.614073115173028	2.25277397699241	1.06711833991683e-06	5.45416040401937e-06	2.52738554190829e-06	4885	tags=52%, list=21%, signal=41%	HLA-DPB1/HLA-DPA1/HLA-DMB/HLA-DOA/CD40/HLA-DRA/CD86/HLA-DMA/HLA-DOB/FASLG/IFNA17/PRF1/CD28/TPO/HLA-DQB1/HLA-B/HLA-E/IL10/HLA-C/IFNA4/HLA-G/HLA-DQA1/HLA-F/HLA-A
KEGG_GRAFT_VERSUS_HOST_DISEASE	KEGG_GRAFT_VERSUS_HOST_DISEASE	35	0.64967805353615	2.2368690319817	1.9452025213759e-06	9.67343956576124e-06	4.48254350587334e-06	5644	tags=71%, list=24%, signal=54%	HLA-DPB1/HLA-DPA1/KLRD1/HLA-DMB/HLA-DOA/HLA-DRA/CD86/HLA-DMA/HLA-DOB/FASLG/PRF1/CD28/TNF/HLA-DQB1/HLA-B/HLA-E/HLA-C/HLA-G/HLA-DQA1/HLA-F/HLA-A/KIR3DL1/IL2/IL6/KIR2DL3
KEGG_MISMATCH_REPAIR	KEGG_MISMATCH_REPAIR	22	-0.720171	-2.31373	3.14915338055378e-06	1.52485321584709e-05	7.06596741897109e-06	3891	tags=73%, list=17%, signal=61%	RFC2/RFC1/MSH6/MSH3/MLH3/EXO1/LIG1/POLD3/POLD2/RPA1/MSH2/RPA3/RFC3/RFC4/PCNA/SSBP1
KEGG_VASCULAR_SMOOTH_MUSCLE_CONTRACTION	KEGG_VASCULAR_SMOOTH_MUSCLE_CONTRACTION	103	0.46115093399821	1.97281741748081	4.5676135331209e-06	2.15497664126729e-05	9.98587574042625e-06	5624	tags=46%, list=24%, signal=35%	CALD1/PRKCB/MYH11/PPP1R14A/MYLK/ITPR1/MYL9/ADCY7/PRKG1/PLA2G12B/PRKCD/AGTR1/MAPK3/ADCY9/MAP2K2/GNA13/ARAF/KCNMB1/RAMP3/KCNMB4/GNA11/ACTA2/ACTG2/CALCRL/PRKACB/GUCY1A2/ADCY5/ADCY6/AVPR1B/PLA2G2D/GNA12/MYL6/NPR1/PLCB2/ARHGEF11/KCNMA1/KCNMB2/GNAQ/PLA2G5/PLA2G2F/AVPR1A/KCNMB3/ARHGEF12/PPP1CB/RAF1/PLA2G2E/RAMP2
KEGG_COMPLEMENT_AND_COAGULATION_CASCADES	KEGG_COMPLEMENT_AND_COAGULATION_CASCADES	67	0.524362699146077	2.05970511150689	5.86898454119783e-06	2.699732888951e-05	1.2510203890448e-05	3650	tags=45%, list=16%, signal=38%	A2M/CFH/SERPING1/C1S/F13A1/C1QB/C1QA/C1QC/C1R/C7/C5AR1/CR2/CR1/C3AR1/CFD/PLAT/TFPI/VWF/MASP1/C3/KLKB1/BDKRB1/BDKRB2/PROS1/F8/C6/FGA/C8B/FGG/C8G
KEGG_GAP_JUNCTION	KEGG_GAP_JUNCTION	84	0.488209564049191	1.99765636782145	1.02740942932195e-05	4.61081304866434e-05	2.13658957060533e-05	4447	tags=46%, list=19%, signal=38%	PRKCB/PDGFRA/ITPR1/ADCY7/PRKG1/LPAR1/PDGFD/PDGFRB/MAPK3/GRB2/PDGFC/ADCY9/MAP2K2/MAP3K2/TUBB6/GNA11/GNAI1/NRAS/CSNK1D/PDGFA/MAPK7/PRKACB/GUCY1A2/KRAS/ADCY5/ADCY6/TUBAL3/PRKG2/GNAI2/TUBB2B/HTR2B/EGFR/HTR2A/PLCB2/SOS2/DRD2/ADRB1/GNAQ/SRC
KEGG_ALDOSTERONE_REGULATED_SODIUM_REABSORPTION	KEGG_ALDOSTERONE_REGULATED_SODIUM_REABSORPTION	41	0.572875111920753	2.04408264767756	2.10041464051574e-05	9.20181652035469e-05	4.26399964615978e-05	4930	tags=51%, list=21%, signal=40%	PRKCB/PIK3CG/PIK3CD/IGF1/ATP1A2/PIK3R5/HSD11B2/SGK1/ATP1B3/SCNN1B/MAPK3/NR3C2/KRAS/ATP1A1/KCNJ1/ATP1B2/NEDD4L/INSR/SFN/PDPK1/PIK3CA
KEGG_UBIQUITIN_MEDIATED_PROTEOLYSIS	KEGG_UBIQUITIN_MEDIATED_PROTEOLYSIS	125	-0.397655	-1.85735	2.42304938804359e-05	0.000103683973813958	4.804577733942e-05	6066	tags=46%, list=26%, signal=35%	UBE4B/PML/UBE2H/UBE2G2/UBE2L3/ERCC8/AIRE/UBE2R2/FBXW8/HERC4/UBE2W/UBE2O/KLHL9/PIAS4/PIAS2/WWP1/CDC27/NEDD4/UBE2F/UBE3C/CUL7/UBE3A/ANAPC4/TRIM32/SMURF1/TRIM37/HERC2/CDC23/UBE2Q2/CDC20/DDB1/BTRC/RBX1/SKP1/CDC34/FBXO4/SAE1/UBE2N/UBA3/UBA6/BRCA1/ANAPC7/ANAPC5/UBE2C/FANCL/ANAPC13/SKP2/KEAP1/CDC16/CUL4A/UBA2/ANAPC11/ANAPC10/DDB2/UBE2S/UBE2I/MDM2/PRPF19
KEGG_AXON_GUIDANCE	KEGG_AXON_GUIDANCE	128	0.409268014829216	1.78428826495968	3.10352083333771e-05	0.000129783598485031	6.01399970096541e-05	5656	tags=48%, list=24%, signal=37%	L1CAM/CXCL12/NRP1/PLXNC1/SLIT2/EPHA7/UNC5C/ABLIM3/RAC2/CFL2/NTN1/EPHA3/ROBO1/NFATC2/SEMA3E/FYN/MAPK3/SEMA6D/CHP2/SEMA6A/SLIT3/SRGAP2/NFATC1/CHP1/GNAI1/LRRC4C/PPP3CC/NRAS/PLXNA2/ROBO3/EFNA1/UNC5D/KRAS/SRGAP1/SEMA5B/NCK1/PPP3CB/SEMA3A/GNAI2/ABL1/EPHB6/EFNA2/EFNA5/CXCR4/PAK3/UNC5B/SEMA4A/SEMA3G/SEMA4G/SEMA6C/RGS3/ITGB1/EFNB3/PPP3R1/LIMK2/EPHA8/CFL1/ARHGEF12/FES/EFNB2/CDC42/PLXNB3
KEGG_TOLL_LIKE_RECEPTOR_SIGNALING_PATHWAY	KEGG_TOLL_LIKE_RECEPTOR_SIGNALING_PATHWAY	97	0.444230673838237	1.87893713999875	3.25900533953532e-05	0.000133257107216555	6.17495748543534e-05	4930	tags=39%, list=21%, signal=31%	AKT3/PIK3CG/PIK3CD/LY96/TLR8/CD40/CD86/CCL5/CD14/TAB2/TLR7/NFKBIA/PIK3R5/TLR1/MAPK10/MAPK3/TLR2/IFNA17/MAP2K2/IRF7/RIPK1/TNF/TLR6/MYD88/MAPK12/CXCL9/TLR3/TRAF3/TLR9/TICAM1/IFNA4/CTSK/CCL4/CXCL10/IKBKB/IRF5/IKBKG/PIK3CA
KEGG_ONE_CARBON_POOL_BY_FOLATE	KEGG_ONE_CARBON_POOL_BY_FOLATE	16	-0.729838	-2.17644	4.17356051018613e-05	0.000166942420407445	7.73589019050518e-05	3774	tags=62%, list=16%, signal=52%	MTHFD2L/DHFR/MTR/MTFMT/SHMT2/MTHFD1/TYMS/GART/ATIC/MTHFD2
KEGG_ENDOCYTOSIS	KEGG_ENDOCYTOSIS	170	0.380484682206778	1.7295042711707	4.42676076578417e-05	0.000173302974660487	8.03062983266557e-05	5053	tags=39%, list=22%, signal=31%	ADRB2/SMAP2/EHD2/CSF1R/PDGFRA/RAB31/HSPA6/CCR5/GIT2/ASAP3/MVB12B/ARRB1/KIT/GRK5/PIP5K1B/EHD1/CBL/FGFR2/KDR/ARRB2/RAB5C/SH3KBP1/IL2RB/ACAP1/PIP5K1C/DNM1/FLT1/DNM2/ITCH/AP2M1/CHMP4B/AP2A2/SH3GL2/HLA-B/VPS37B/CLTB/CHMP2A/HLA-E/PARD6B/EGFR/SH3GL3/AGAP1/PARD6G/CXCR4/IL2RG/HLA-C/LDLRAP1/NTRK1/NEDD4L/FGFR3/PRKCZ/PSD4/HLA-G/ADRB1/ASAP1/IQSEC2/SRC/PDCD6IP/ACAP3/RUFY1/EHD4/CHMP6/HLA-F/SNF8/HLA-A/CHMP2B/PLD1
KEGG_ANTIGEN_PROCESSING_AND_PRESENTATION	KEGG_ANTIGEN_PROCESSING_AND_PRESENTATION	74	0.474116003373055	1.88956670160369	6.01953987222832e-05	0.000230749028435419	0.000106926037204056	6609	tags=54%, list=28%, signal=39%	HLA-DPB1/HLA-DPA1/KLRD1/HLA-DMB/HLA-DOA/CD74/HLA-DRA/HLA-DMA/HSPA6/CD4/HLA-DOB/IFNA17/KIR2DL4/CTSL/CTSS/NFYC/CIITA/KLRC3/HLA-DQB1/HLA-B/HLA-E/CD8A/B2M/KIR3DL3/HLA-C/KIR2DS1/KLRC4/IFNA4/HLA-G/HLA-DQA1/HLA-F/HLA-A/KIR2DS5/KIR3DL1/KIR2DL3/CD8B/KIR2DL5A/HSPA1L/TAP2/IFNA7
KEGG_GLYCOSYLPHOSPHATIDYLINOSITOL_GPI_ANCHOR_BIOSYNTHESIS	KEGG_GLYCOSYLPHOSPHATIDYLINOSITOL_GPI_ANCHOR_BIOSYNTHESIS	24	-0.6314	-2.08523	0.000174818062672287	0.00065645966391226	0.000304194695519983	4766	tags=58%, list=20%, signal=46%	PIGN/PIGM/PIGV/PIGK/PIGF/PIGW/PIGT/PIGB/PGAP1/DPM2/PIGL/PIGX/PIGC/PIGP
KEGG_PRIMARY_IMMUNODEFICIENCY	KEGG_PRIMARY_IMMUNODEFICIENCY	35	0.570611891432669	1.96464088986688	0.000221760859063049	0.000816079961352019	0.000378160622823304	3732	tags=51%, list=16%, signal=43%	PTPRC/BTK/TNFRSF13B/CD40/CD3E/CD4/ZAP70/CD79A/CD19/CD3D/IL7R/CIITA/JAK3/CD8A/LCK/AICDA/IL2RG/ICOS
KEGG_NEUROTROPHIN_SIGNALING_PATHWAY	KEGG_NEUROTROPHIN_SIGNALING_PATHWAY	122	0.400031253978293	1.73022501134211	0.000260642413310595	0.000940356942140187	0.000435748926277776	5627	tags=46%, list=24%, signal=35%	PLCG2/AKT3/PIK3CG/PIK3CD/SH2B1/CAMK4/SH2B3/NFKBIA/MAP3K3/PIK3R5/NGFR/PRKCD/MAPK10/MAPK3/GRB2/FASLG/IRAK3/MAP2K2/RPS6KA6/GAB1/NRAS/RAPGEF1/BCL2/RPS6KA5/MAPK12/MAPK7/PSEN1/SHC1/KRAS/NTRK3/ABL1/RPS6KA1/MAP3K1/SHC4/NTRK1/YWHAB/RPS6KA4/SOS2/KIDINS220/SORT1/MAPKAPK2/ZNF274/BAD/IKBKB/RAP1A/YWHAH/PDPK1/CAMK2G/PIK3CA/SH2B2/NTF3/CAMK2B/RAF1/RAP1B/NFKBIE/CDC42
KEGG_MELANOGENESIS	KEGG_MELANOGENESIS	96	0.42585064914935	1.79882346539031	0.000290372359900879	0.00102747142734157	0.000476116622509538	5512	tags=40%, list=24%, signal=30%	TCF7L1/PRKCB/WNT2B/MITF/ADCY7/WNT10A/MAPK3/EDNRB/ADCY9/FZD1/MAP2K2/WNT5B/KIT/GNAI1/NRAS/KITLG/PRKACB/FZD5/KRAS/ADCY5/ADCY6/FZD4/GNAI2/MC1R/POMC/PLCB2/FZD10/WNT7B/GNAQ/WNT4/FZD2/WNT9A/GNAO1/CAMK2G/TYRP1/CAMK2B/WNT6/RAF1
KEGG_ECM_RECEPTOR_INTERACTION	KEGG_ECM_RECEPTOR_INTERACTION	81	0.447740572210838	1.81777683500284	0.000331359322298027	0.00115037953401579	0.00053307060786773	5793	tags=52%, list=25%, signal=39%	SDC2/ITGA4/CD36/RELN/LAMA2/COL3A1/COL6A2/COL4A4/COL6A1/COL5A1/LAMA4/LAMC3/FN1/ITGA1/CHAD/COL1A2/ITGB7/COL4A6/VWF/LAMA1/COL5A2/ITGA8/SV2A/ITGA10/TNC/ITGA3/ITGA7/LAMB2/COL4A2/TNN/THBS1/LAMC1/GP1BA/TNR/ITGB1/COL1A1/THBS4/ITGA9/GP5/COL5A3/ITGB3/HSPG2
KEGG_HOMOLOGOUS_RECOMBINATION	KEGG_HOMOLOGOUS_RECOMBINATION	26	-0.591033	-1.99171	0.000643289888462584	0.00218183539926269	0.0010110335660199	7341	tags=85%, list=31%, signal=58%	XRCC2/RPA2/RAD51D/MUS81/POLD1/XRCC3/TOP3A/BLM/EME1/RAD51C/BRCA2/NBN/RAD54L/RAD51/POLD3/RAD51B/POLD2/RPA1/RAD50/RPA3/RAD54B/SSBP1
KEGG_VEGF_SIGNALING_PATHWAY	KEGG_VEGF_SIGNALING_PATHWAY	71	0.445264406692924	1.76225993688647	0.000652179059562218	0.00218183539926269	0.0010110335660199	5627	tags=46%, list=24%, signal=35%	PRKCB/PLCG2/AKT3/PIK3CG/PIK3CD/RAC2/NFATC2/PIK3R5/PLA2G12B/MAPK3/MAP2K2/CHP2/NFATC1/CHP1/KDR/PPP3CC/HSPB1/NRAS/MAPK12/KRAS/PPP3CB/PLA2G2D/SPHK2/MAPKAPK2/SRC/BAD/PLA2G5/PLA2G2F/PIK3CA/PPP3R1/RAF1/PLA2G2E/CDC42
KEGG_INOSITOL_PHOSPHATE_METABOLISM	KEGG_INOSITOL_PHOSPHATE_METABOLISM	54	0.475006767113027	1.79406841851476	0.000675068892596387	0.00221808350424527	0.0010278304567727	4014	tags=41%, list=17%, signal=34%	PLCG2/PIK3CG/PIK3CD/INPP4A/PIP4K2A/PLCD4/PIP5K1B/SYNJ1/PLCE1/PLCD1/INPP5J/PTEN/PIP5K1C/ISYNA1/INPP5A/ITPKB/ITPKA/PLCD3/IMPA1/IPMK/PLCB2/INPP5K
KEGG_RENAL_CELL_CARCINOMA	KEGG_RENAL_CELL_CARCINOMA	66	0.458795913025183	1.79928510881311	0.000776331491011819	0.00250605253238903	0.00116127148239995	5627	tags=44%, list=24%, signal=33%	AKT3/PIK3CG/PIK3CD/TGFB1/ETS1/PIK3R5/MAPK3/EPAS1/GRB2/EGLN1/MAP2K2/ARAF/TGFA/GAB1/TGFB3/VEGFC/NRAS/RAPGEF1/KRAS/PAK3/SOS2/EGLN3/RAP1A/PIK3CA/ARNT2/RAF1/RAP1B/FH/CDC42
KEGG_PPAR_SIGNALING_PATHWAY	KEGG_PPAR_SIGNALING_PATHWAY	66	0.458517023551743	1.79819137266089	0.000791118314658048	0.00250975465339795	0.00116298699613978	6169	tags=53%, list=26%, signal=39%	CD36/FABP4/SCD5/RXRA/RXRG/ACOX1/FABP1/CPT1A/PPARD/FABP3/PCK1/PLTP/PLIN1/ILK/FABP2/CPT2/ACAA1/GK/ADIPOQ/CYP27A1/ACADM/NR1H3/OLR1/SCP2/EHHADH/HMGCS2/SLC27A6/PDPK1/ACOX3/DBI/APOC3/UBC/SLC27A4/FABP5/CYP8B1
KEGG_GNRH_SIGNALING_PATHWAY	KEGG_GNRH_SIGNALING_PATHWAY	92	0.412790152917105	1.73036357682607	0.000851321552563348	0.00265496890968909	0.00123027735517629	6277	tags=47%, list=27%, signal=34%	PRKCB/MMP2/ITPR1/ADCY7/MAP3K3/PLA2G12B/PRKCD/MAPK10/MAPK3/GRB2/ADCY9/MAP2K2/MAP3K2/PTK2B/GNA11/NRAS/GNRH1/MAPK12/MAPK7/PRKACB/KRAS/ADCY5/ADCY6/PLA2G2D/EGFR/MAP3K1/PLCB2/SOS2/GNAQ/SRC/PLA2G5/PLA2G2F/CAMK2G/PLD1/MAP2K6/CAMK2B/RAF1/PLA2G2E/CDC42/MAPK13/ADCY2/ADCY8/CACNA1F
KEGG_LONG_TERM_DEPRESSION	KEGG_LONG_TERM_DEPRESSION	62	0.456454635584852	1.78095400068471	0.000952237955887132	0.00292019639805387	0.00135318025310277	5542	tags=47%, list=24%, signal=36%	PRKCB/IGF1/ITPR1/PRKG1/PLA2G12B/MAPK3/RYR1/MAP2K2/GNA13/ARAF/GNA11/GNAI1/NRAS/GRIA1/GRIA3/GUCY1A2/KRAS/PRKG2/GNAI2/PLA2G2D/GNA12/PLCB2/GNAQ/PLA2G5/PLA2G2F/GNAO1/PPP2CB/RAF1/PLA2G2E
KEGG_NON_SMALL_CELL_LUNG_CANCER	KEGG_NON_SMALL_CELL_LUNG_CANCER	54	0.462673010102484	1.74748465283762	0.00117283351400783	0.00353772732094165	0.00163933588670637	4930	tags=46%, list=21%, signal=37%	PRKCB/RASSF5/PLCG2/AKT3/PIK3CG/PIK3CD/PIK3R5/RXRA/MAPK3/STK4/GRB2/RXRG/MAP2K2/ARAF/TGFA/RARB/NRAS/KRAS/ERBB2/EGFR/SOS2/E2F2/BAD/PDPK1/PIK3CA
KEGG_PHOSPHATIDYLINOSITOL_SIGNALING_SYSTEM	KEGG_PHOSPHATIDYLINOSITOL_SIGNALING_SYSTEM	74	0.423056240582547	1.68607045411505	0.00121072782870948	0.00358371813720518	0.00166064742055846	3138	tags=30%, list=13%, signal=26%	PRKCB/PLCG2/PIK3CG/PIK3CD/ITPR1/INPP4A/PIP4K2A/PIK3R5/PLCD4/PIP5K1B/SYNJ1/PLCE1/PLCD1/INPP5J/PTEN/PIP5K1C/INPP5A/ITPKB/ITPKA/PLCD3/CDS2/IMPA1
KEGG_TYPE_I_DIABETES_MELLITUS	KEGG_TYPE_I_DIABETES_MELLITUS	39	0.518854462866551	1.83510949208198	0.00122703392741264	0.00358371813720518	0.00166064742055846	4885	tags=51%, list=21%, signal=41%	HLA-DPB1/HLA-DPA1/HLA-DMB/HLA-DOA/HLA-DRA/CD86/HLA-DMA/HLA-DOB/FASLG/PRF1/CD28/TNF/HLA-DQB1/HLA-B/HLA-E/HLA-C/HLA-G/HLA-DQA1/HLA-F/HLA-A
KEGG_LYSOSOME	KEGG_LYSOSOME	116	0.373697735935528	1.61827747813954	0.0017717956977615	0.00509391263106431	0.00236045150524147	4211	tags=34%, list=18%, signal=28%	AP1S2/CTSZ/LAPTM5/MAN2B1/TPP1/ACP5/CTSD/GALNS/CTSG/ARSG/ACP2/CTSC/ATP6V0D2/PSAP/SMPD1/LIPA/CTSA/IDS/CTSF/MCOLN1/ATP6V0D1/CTSL/CTSS/FUCA1/CTSW/AP1B1/GAA/ATP6V0C/ABCB9/CLTB/SLC11A1/CLN5/NAGPA/NPC2/PSAPL1/NAGA/SCARB2/SORT1/CTSK/CTSO
KEGG_PRION_DISEASES	KEGG_PRION_DISEASES	34	0.521630694452047	1.78643720554604	0.00203474770944342	0.0057599012082706	0.0026690617727112	4720	tags=47%, list=20%, signal=38%	PRNP/NCAM1/C1QB/C1QA/C1QC/CCL5/C7/FYN/MAPK3/MAP2K2/PRKACB/C6/C8B/C8G/NCAM2/LAMC1
KEGG_DILATED_CARDIOMYOPATHY	KEGG_DILATED_CARDIOMYOPATHY	88	0.390184838308013	1.60427640305709	0.00224310942752558	0.00625351719188949	0.00289779686809524	6277	tags=43%, list=27%, signal=32%	ITGA4/CACNA2D1/LAMA2/IGF1/TGFB1/SGCD/ADCY7/CACNB1/CACNA2D4/DMD/ADCY9/ITGA1/ITGB7/TGFB3/ITGA8/TNF/DES/PRKACB/ADCY5/ADCY6/ITGA10/TPM3/CACNA2D3/ITGA3/CACNG3/ITGA7/PLN/ADRB1/ACTB/ITGB1/ITGA9/MYH7/SGCA/ITGB3/ITGA5/ADCY2/ADCY8/CACNA1F
KEGG_GLIOMA	KEGG_GLIOMA	63	0.429372106614951	1.67523094694537	0.00238197514653645	0.00654154368601054	0.00303126452269367	3819	tags=35%, list=16%, signal=29%	PRKCB/PLCG2/AKT3/PIK3CG/PIK3CD/PDGFRA/IGF1/PIK3R5/PDGFRB/MAPK3/GRB2/MAP2K2/ARAF/TGFA/NRAS/PTEN/PDGFA/SHC1/KRAS/EGFR/SHC4/SOS2
KEGG_CARDIAC_MUSCLE_CONTRACTION	KEGG_CARDIAC_MUSCLE_CONTRACTION	70	0.41880812492648	1.65284913079585	0.00243569962869493	0.00659071664235099	0.00305405061802306	5443	tags=37%, list=23%, signal=29%	CACNA2D1/COX7A1/CACNB1/ATP1A2/CACNA2D4/ATP1B3/COX6B2/SLC9A1/ATP1A1/COX6A1/TPM3/CACNA2D3/COX8A/COX6C/ATP1B2/CACNG3/SLC9A6/COX5B/UQCR10/COX7B/COX5A/UQCRC1/COX6A2/MYH7/ATP1B4/COX4I1
KEGG_PROSTATE_CANCER	KEGG_PROSTATE_CANCER	89	0.376652509548282	1.55610100858853	0.00248967664624547	0.00663913772332126	0.00307648830428502	5004	tags=38%, list=21%, signal=30%	TCF7L1/AKT3/PIK3CG/PIK3CD/PDGFRA/IGF1/PDGFD/NFKBIA/PIK3R5/PDGFRB/MAPK3/FOXO1/GRB2/PDGFC/FGFR1/MAP2K2/ARAF/TGFA/FGFR2/NRAS/BCL2/PTEN/PDGFA/KRAS/ERBB2/EGFR/SOS2/E2F2/BAD/IKBKB/PDPK1/IKBKG/PIK3CA/AR
KEGG_PROTEIN_EXPORT	KEGG_PROTEIN_EXPORT	22	-0.574337	-1.8452	0.0027834186887829	0.00731641483908648	0.00339032953069797	2739	tags=36%, list=12%, signal=32%	SRP54/SRP19/SRP68/SRPRB/IMMP2L/SRP9/SEC63/SRP72
KEGG_TIGHT_JUNCTION	KEGG_TIGHT_JUNCTION	126	0.358684346565945	1.55938	0.00286855084928332	0.00739082166895417	0.00342480866810805	5837	tags=40%, list=25%, signal=31%	JAM2/PRKCB/MPDZ/AKT3/MYH11/JAM3/HCLS1/AMOTL1/MYH10/MYL9/MRAS/PRKCD/CLDN23/CLDN5/MAGI2/CGN/CLDN7/CLDN15/EPB41L3/GNAI1/NRAS/VAPA/PTEN/CLDN8/MAGI3/CLDN20/KRAS/GNAI2/CLDN4/RAB3B/RRAS2/EPB41/PARD6B/PARD6G/TJP3/MYH3/PRKCZ/MYH14/MYH9/SRC/ACTB/CLDN11/MYL5/PPP2CB/CTNNA2/MYH7/CLDN3/CTNNA3/CDC42/MAGI1/MYH15
KEGG_INSULIN_SIGNALING_PATHWAY	KEGG_INSULIN_SIGNALING_PATHWAY	133	0.35156534183412	1.54486534492413	0.00292825884783277	0.00739082166895417	0.00342480866810805	5680	tags=40%, list=24%, signal=30%	AKT3/PIK3CG/PIK3CD/PPP1R3C/PRKAR2B/PIK3R5/MAPK10/MAPK3/FOXO1/GRB2/MAP2K2/PDE3A/ARAF/ACACB/PCK1/MKNK1/CBL/RHOQ/PRKAA2/PYGM/NRAS/PPARGC1A/RAPGEF1/PHKA2/SHC1/PRKACB/KRAS/PTPRF/EXOC7/PPP1R3B/TRIP10/HK3/SHC4/SOS2/HK2/INPP5K/PRKCZ/PHKG2/GCK/BAD/INSR/IKBKB/G6PC2/PDPK1/PTPN1/PIK3CA/SH2B2/SOCS2/PPP1CB/RAF1/PRKAG3/SOCS1/PRKAA1
KEGG_PROXIMAL_TUBULE_BICARBONATE_RECLAMATION	KEGG_PROXIMAL_TUBULE_BICARBONATE_RECLAMATION	22	0.583377258917033	1.81123560015256	0.00293222816213942	0.00739082166895417	0.00342480866810805	3767	tags=50%, list=16%, signal=42%	AQP1/ATP1A2/CA2/CA4/ATP1B3/SLC4A4/GLS/PCK1/SLC9A3/ATP1A1/ATP1B2
KEGG_APOPTOSIS	KEGG_APOPTOSIS	87	0.392754646238722	1.61426006239554	0.00311146737854668	0.00772164199254206	0.00357810641530839	4930	tags=43%, list=21%, signal=34%	CSF2RB/AKT3/IL1R1/PIK3CG/PIK3CD/PRKAR2B/CAPN2/NFKBIA/PIK3R5/TNFSF10/CASP7/FASLG/IRAK3/CHP2/CHP1/RIPK1/PPP3CC/TNF/BCL2/MYD88/MAP3K14/CASP10/BIRC3/PRKACB/ENDOD1/TNFRSF1A/PPP3CB/BIRC2/NTRK1/CAPN1/CYCS/XIAP/BAD/CASP3/IKBKB/IKBKG/PIK3CA
KEGG_ACUTE_MYELOID_LEUKEMIA	KEGG_ACUTE_MYELOID_LEUKEMIA	56	0.438325583023033	1.67640628419379	0.00314740842087312	0.00772164199254206	0.00357810641530839	4930	tags=45%, list=21%, signal=35%	TCF7L1/RUNX1T1/AKT3/PIK3CG/PIK3CD/PIK3R5/RARA/MAPK3/GRB2/MAP2K2/ARAF/PPARD/KIT/FLT3/ZBTB16/NRAS/KRAS/SPI1/SOS2/STAT5B/CEBPA/BAD/IKBKB/IKBKG/PIK3CA
KEGG_JAK_STAT_SIGNALING_PATHWAY	KEGG_JAK_STAT_SIGNALING_PATHWAY	152	0.33559762032594	1.5060093660354	0.00387060257084361	0.00937093253993717	0.00434236576507386	7022	tags=43%, list=30%, signal=31%	LIFR/CSF2RB/IL10RA/AKT3/PIK3CG/PIK3CD/IL6ST/STAT4/IL6R/PIK3R5/IL11RA/IL4R/IL10RB/GRB2/CSF2RA/IFNA17/IL12RB1/CBL/CCND3/IL2RB/IL7R/IL22RA2/PIAS1/GHR/JAK3/IFNGR2/TPO/OSMR/IFNGR1/PTPN6/STAT2/TSLP/IL10/IL2RG/SOS2/IFNA4/STAT5B/IFNLR1/EPOR/IL15/IL22RA1/PIK3CA/CSF3R/IL21R/SOCS5/IRF9/SOCS2/JAK2/IL2/SPRY1/IL6/SOCS1/GH1/IFNAR1/CRLF2/GH2/TYK2/IL5RA/CTF1/IFNA7/SPRED2/PIAS3/IL12RB2/LEPR/EPO/CNTFR
KEGG_PENTOSE_PHOSPHATE_PATHWAY	KEGG_PENTOSE_PHOSPHATE_PATHWAY	26	-0.528434	-1.78076	0.00397309459495981	0.00949414812302084	0.00439946223091927	4192	tags=50%, list=18%, signal=41%	PFKP/G6PD/PFKM/H6PD/RPIA/PRPS2/PGM2/FBP1/RPE/PGD/GPI/TALDO1/TKT
KEGG_NON_HOMOLOGOUS_END_JOINING	KEGG_NON_HOMOLOGOUS_END_JOINING	11	-0.687381	-1.8313	0.0047640627118547	0.0112383017818111	0.00520767988745251	2534	tags=64%, list=11%, signal=57%	POLM/XRCC6/POLL/RAD50/XRCC5/FEN1/PRKDC
KEGG_STEROID_BIOSYNTHESIS	KEGG_STEROID_BIOSYNTHESIS	16	-0.598204	-1.78389	0.00501520952791638	0.011602941632401	0.00537664915460229	4101	tags=62%, list=18%, signal=52%	EBP/LSS/CYP27B1/HSD17B7/MSMO1/SQLE/NSDHL/TM7SF2/DHCR7/FDFT1
KEGG_ERBB_SIGNALING_PATHWAY	KEGG_ERBB_SIGNALING_PATHWAY	86	0.38692982363607	1.58364276382084	0.00504475723147869	0.011602941632401	0.00537664915460229	5676	tags=41%, list=24%, signal=31%	PRKCB/PLCG2/AKT3/PIK3CG/PIK3CD/PIK3R5/MAPK10/MAPK3/GRB2/MAP2K2/ARAF/TGFA/GAB1/CBL/NRAS/SHC1/KRAS/NCK1/ERBB2/ABL1/NRG2/EGFR/SHC4/PAK3/SOS2/STAT5B/SRC/BAD/CAMK2G/PIK3CA/ABL2/EREG/CAMK2B/RAF1/NRG1
KEGG_BASAL_TRANSCRIPTION_FACTORS	KEGG_BASAL_TRANSCRIPTION_FACTORS	32	-0.47234	-1.70813	0.00514379688503319	0.0116846744055075	0.00541452303687705	3443	tags=44%, list=15%, signal=37%	TAF6/TAF7/TAF12/GTF2F1/GTF2I/TBPL1/GTF2H4/GTF2H1/TBP/GTF2H3/TAF2/GTF2F2/GTF2E2/GTF2IRD1
KEGG_HEDGEHOG_SIGNALING_PATHWAY	KEGG_HEDGEHOG_SIGNALING_PATHWAY	53	0.439616023722453	1.65709791392263	0.00528631992609129	0.0118619861756195	0.00549668695780995	2719	tags=28%, list=12%, signal=25%	BMP6/WNT2B/GAS1/GLI1/BMP5/PTCH1/WNT10A/HHIP/GLI3/WNT5B/BMP2/CSNK1D/BMP8B/PRKACB/GLI2
KEGG_MELANOMA	KEGG_MELANOMA	71	0.404486877180014	1.6008713203574	0.00633635757349319	0.0140468649822018	0.00650913079838869	4930	tags=39%, list=21%, signal=31%	AKT3/PIK3CG/PIK3CD/MITF/PDGFRA/IGF1/PDGFD/PIK3R5/PDGFRB/FGF9/MAPK3/PDGFC/FGFR1/MAP2K2/ARAF/NRAS/PTEN/PDGFA/KRAS/FGF7/EGFR/FGF2/CDH1/E2F2/FGF6/BAD/FGF3/PIK3CA
KEGG_LONG_TERM_POTENTIATION	KEGG_LONG_TERM_POTENTIATION	68	0.401863117604853	1.57688592017935	0.00734650611505251	0.0160923467282103	0.00745697989121872	6319	tags=44%, list=27%, signal=32%	PRKCB/ITPR1/CAMK4/MAPK3/MAP2K2/ARAF/CHP2/RPS6KA6/CHP1/PPP3CC/NRAS/GRIA1/PRKACB/KRAS/PPP3CB/GRIN2A/RPS6KA1/PLCB2/GNAQ/RAP1A/PPP1R1A/CAMK2G/PPP3R1/CAMK2B/PPP1CB/RAF1/RAP1B/GRIA2/ADCY8/RPS6KA2
KEGG_OOCYTE_MEIOSIS	KEGG_OOCYTE_MEIOSIS	107	-0.317895	-1.44787	0.00796626381927222	0.017244618149954	0.00799092717474984	2427	tags=26%, list=10%, signal=24%	CDC25C/FBXO5/ADCY3/CDC23/PPP2R1B/CDC20/PPP2R5C/BTRC/RBX1/AURKA/CCNE2/PKMYT1/SKP1/PLK1/BUB1/CDK2/CCNE1/CCNB2/MAD2L1/PTTG1/ANAPC7/ANAPC5/ANAPC13/CDC16/CCNB1/ANAPC11/ANAPC10/CDK1
KEGG_FATTY_ACID_METABOLISM	KEGG_FATTY_ACID_METABOLISM	40	0.465529691451962	1.64816842279398	0.00820709005197088	0.0175593554600307	0.00813677226694787	5119	tags=48%, list=22%, signal=37%	ADH1B/ADH1A/ADH1C/ACAT1/ACOX1/CPT1A/HADHA/ACAA2/ACADS/ECI2/CPT2/ACAA1/ACADM/EHHADH/ACADVL/HADHB/ACADSB/HADH/ACOX3
KEGG_RENIN_ANGIOTENSIN_SYSTEM	KEGG_RENIN_ANGIOTENSIN_SYSTEM	17	0.594744918868788	1.74271378824158	0.00847927408526829	0.0179331773757398	0.00830999638120667	3911	tags=47%, list=17%, signal=39%	CMA1/CPA3/AGTR1/ANPEP/CTSG/CTSA/ACE2/ENPEP
KEGG_GLUTATHIONE_METABOLISM	KEGG_GLUTATHIONE_METABOLISM	47	-0.403076	-1.57582	0.00872237690673364	0.0182376971686249	0.00845110681154814	4625	tags=47%, list=20%, signal=38%	GSTT1/GPX5/GSTA4/G6PD/GCLM/SRM/RRM1/GSTO1/GPX4/OPLAH/MGST2/ODC1/TXNDC12/GPX1/GSTP1/GGCT/RRM2/SMS/PGD/GSTO2/IDH2/GPX2
KEGG_OLFACTORY_TRANSDUCTION	KEGG_OLFACTORY_TRANSDUCTION	108	0.328669351197046	1.40941302060617	0.01323458376536	0.0273613866609689	0.012678903429854	8678	tags=43%, list=37%, signal=27%	PRKG1/CLCA4/ARRB2/OR2H1/PRKACB/PRKG2/PDE1C/OR2L2/OR1I1/OR51I1/OR10A5/OR51E2/OR51B4/OR2B3/OR1A1/OR8D1/CAMK2G/OR8G1/OR2J3/OR51B5/CAMK2B/OR2W1/OR1J2/OR51E1/GNAL/OR6A2/OR2F2/OR2S2/OR51B6/PRKACA/CLCA1/OR4D2/OR8D2/CALM1/OR1F1/OR8B8/OR5L2/GUCA1B/GUCY2D/PRKX/OR1D2/OR7A5/OR7A17/CNGA3/OR1E1/OR2B2
KEGG_STARCH_AND_SUCROSE_METABOLISM	KEGG_STARCH_AND_SUCROSE_METABOLISM	35	0.463747933821065	1.59670376144562	0.0135648826732701	0.0277326490209079	0.0128509414799401	4697	tags=46%, list=20%, signal=37%	GBA3/UGT2A3/ENPP1/UGP2/MGAM/PYGM/UGDH/PGM1/SI/GAA/HK3/UGT2B17/HK2/UGT2B15/GCK/G6PC2
KEGG_ENDOMETRIAL_CANCER	KEGG_ENDOMETRIAL_CANCER	52	0.412588087170135	1.54524732935787	0.0151612955296308	0.0306558063456272	0.0142054937871613	5604	tags=46%, list=24%, signal=35%	TCF7L1/AKT3/PIK3CG/PIK3CD/PIK3R5/MAPK3/GRB2/MAP2K2/ARAF/APC/NRAS/PTEN/ILK/KRAS/ERBB2/EGFR/SOS2/CDH1/BAD/PDPK1/PIK3CA/CTNNA2/RAF1/CTNNA3
KEGG_SULFUR_METABOLISM	KEGG_SULFUR_METABOLISM	11	0.6459593722682	1.65722620104056	0.0160390787562849	0.0319797403703554	0.014818987242556	3231	tags=64%, list=14%, signal=55%	CHST11/SULT1A2/SULT1A1/PAPSS2/CHST13/CHST12/BPNT1
KEGG_BASAL_CELL_CARCINOMA	KEGG_BASAL_CELL_CARCINOMA	52	0.411350626120979	1.54061272297718	0.0161636731219731	0.0319797403703554	0.014818987242556	4680	tags=37%, list=20%, signal=29%	TCF7L1/WNT2B/GLI1/PTCH1/WNT10A/HHIP/GLI3/FZD1/WNT5B/APC/BMP2/FZD5/GLI2/FZD4/FZD10/WNT7B/WNT4/FZD2/WNT9A
KEGG_TASTE_TRANSDUCTION	KEGG_TASTE_TRANSDUCTION	44	0.418089164552334	1.52007555971505	0.0192601005509753	0.0377006223551006	0.0174699680249608	9306	tags=55%, list=40%, signal=33%	PDE1A/SCNN1B/GNB1/PRKACB/ADCY6/GNG13/PLCB2/TAS2R40/GNB3/ADCY8/TAS2R39/TAS2R19/PRKACA/TAS2R50/TRPM5/GRM4/SCNN1A/TAS1R1/TAS2R16/PRKX/TAS2R8/KCNB1/TAS2R14/ADCY4
KEGG_AMINO_SUGAR_AND_NUCLEOTIDE_SUGAR_METABOLISM	KEGG_AMINO_SUGAR_AND_NUCLEOTIDE_SUGAR_METABOLISM	40	-0.394208	-1.49482	0.0199119195390659	0.038566244159875	0.0178710856804913	2129	tags=30%, list=9%, signal=27%	HEXA/GALE/PGM2/PGM3/NANP/HEXB/PMM2/GALK1/GMDS/GPI/GALK2/GNPNAT1
KEGG_N_GLYCAN_BIOSYNTHESIS	KEGG_N_GLYCAN_BIOSYNTHESIS	44	-0.39276	-1.51409	0.0222542217743452	0.0426539250674951	0.0197652627601093	3062	tags=36%, list=13%, signal=32%	STT3B/B4GALT2/DAD1/ALG6/RFT1/FUT8/DDOST/ALG1/ALG9/ALG10/DPM2/RPN2/ALG3/ALG5/DPAGT1/ALG8
KEGG_DRUG_METABOLISM_CYTOCHROME_P450	KEGG_DRUG_METABOLISM_CYTOCHROME_P450	58	0.371929972958667	1.43439307899667	0.023795584162527	0.0451380153186079	0.0209163572128561	6357	tags=50%, list=27%, signal=36%	GSTM5/ADH1B/ADH1A/UGT2A3/ADH1C/FMO4/MAOB/CYP2C8/GSTM2/MGST3/MAOA/GSTM1/GSTM4/UGT2B17/FMO5/CYP2C18/CYP3A4/CYP2C9/UGT2B15/FMO2/CYP2D6/CYP2A7/AOX1/UGT2B28/CYP1A2/CYP2A6/FMO1/GSTT2/GSTA1
KEGG_HYPERTROPHIC_CARDIOMYOPATHY_HCM	KEGG_HYPERTROPHIC_CARDIOMYOPATHY_HCM	81	0.356867165232076	1.44884092797051	0.029676965738069	0.0557200173041295	0.0258199164853231	5680	tags=38%, list=24%, signal=29%	ITGA4/CACNA2D1/LAMA2/IGF1/TGFB1/SGCD/CACNB1/CACNA2D4/DMD/ITGA1/ITGB7/TGFB3/PRKAA2/ITGA8/TNF/DES/ITGA10/TPM3/CACNA2D3/ITGA3/CACNG3/ITGA7/ACTB/ITGB1/ITGA9/MYH7/IL6/SGCA/PRKAG3/ITGB3/PRKAA1
KEGG_ALANINE_ASPARTATE_AND_GLUTAMATE_METABOLISM	KEGG_ALANINE_ASPARTATE_AND_GLUTAMATE_METABOLISM	30	-0.422922	-1.48537	0.0386998469489632	0.0719269882687801	0.0333300117263798	4166	tags=47%, list=18%, signal=38%	ALDH5A1/GOT2/CPS1/ASS1/ADSL/GLS2/PPAT/ASNS/GAD1/CAD/GLUL/ALDH4A1/NIT2/GPT2
KEGG_SMALL_CELL_LUNG_CANCER	KEGG_SMALL_CELL_LUNG_CANCER	84	0.332382738092296	1.36004401019293	0.0417335473515249	0.0767897271268058	0.0355833403734054	5117	tags=42%, list=22%, signal=33%	AKT3/LAMA2/PIK3CG/PIK3CD/COL4A4/NFKBIA/PIK3R5/LAMA4/RXRA/LAMC3/MAX/CDKN2B/FN1/RXRG/COL4A6/RARB/LAMA1/BCL2/PIAS1/PTEN/BIRC3/TRAF3/BIRC2/ITGA3/LAMB2/COL4A2/CYCS/XIAP/E2F2/IKBKB/TRAF1/LAMC1/IKBKG/PIK3CA/ITGB1
KEGG_ARRHYTHMOGENIC_RIGHT_VENTRICULAR_CARDIOMYOPATHY_ARVC	KEGG_ARRHYTHMOGENIC_RIGHT_VENTRICULAR_CARDIOMYOPATHY_ARVC	72	0.349176832214149	1.38695951401656	0.0447761194029851	0.0815723363381114	0.0377995380056466	6497	tags=43%, list=28%, signal=31%	TCF7L1/ITGA4/CACNA2D1/LAMA2/SGCD/CACNB1/CACNA2D4/DMD/ITGA1/ITGB7/ITGA8/DSC2/DES/ITGA10/CACNA2D3/PKP2/ITGA3/CACNG3/ITGA7/ACTB/CTNNA2/ITGB1/ITGA9/SGCA/CTNNA3/JUP/ITGB3/ITGA5/CACNA1F/GJA1/CACNB4
KEGG_RETINOL_METABOLISM	KEGG_RETINOL_METABOLISM	45	0.388992490479032	1.42801283604303	0.0459016393442623	0.0828029572484732	0.0383697914023245	6079	tags=44%, list=26%, signal=33%	ADH1B/ADH1A/UGT2A3/ADH1C/RETSAT/CYP2C8/DHRS9/CYP26B1/UGT2B17/DGAT1/RDH12/CYP2C18/CYP3A4/CYP2C9/UGT2B15/ALDH1A1/CYP2A7/UGT2B28/CYP1A2/CYP2A6
KEGG_ADHERENS_JUNCTION	KEGG_ADHERENS_JUNCTION	66	0.354340718701173	1.38963744119089	0.0483870967741935	0.0864390854995302	0.0400547249740386	5069	tags=38%, list=22%, signal=30%	SNAI2/TCF7L1/WAS/RAC2/WASF3/FYN/PTPRJ/MAPK3/FGFR1/SMAD3/WASL/PTPRM/WASF1/PTPRF/ERBB2/PTPN6/LMO7/EGFR/FER/CDH1/SRC/ACTB/INSR/PTPN1/CTNNA2
DOCK4
ID	Description	setSize	enrichmentScore	NES	pvalue	p.adjust	qvalue	rank	leading_edge	core_enrichment
KEGG_RIBOSOME	KEGG_RIBOSOME	69	-0.663152	-2.76541	1e-10	1.41538461538462e-09	6.96356275303644e-10	7187	tags=86%, list=31%, signal=59%	RPS29/RPL3L/RPS28/RPLP0/RPL32/RPL22/RPS4Y1/RPL23A/RPL30/RPS16/RPL10L/RPLP2/RPL36AL/RPLP1/RPL11/RPS11/RPL34/RPS10/RPS27A/RPL9/RPL10A/RPS17/MRPL13/RPL37/FAU/RPS6/RPS23/RPL6/RPS15A/RPL35/RPL19/UBA52/RPL18/RPL24/RPL31/RPL29/RPL3/RPS12/RPL26L1/RPL35A/RPL27A/RPL38/RPS19/RPL8/RPL22L1/RPS5/RPL7/RPS7/RPL15/RPS21/RPL36/RPS3/RPL27/RPS25/RPL12/RPL14/RPS9/RSL24D1/RPS27L
KEGG_HEMATOPOIETIC_CELL_LINEAGE	KEGG_HEMATOPOIETIC_CELL_LINEAGE	83	0.674201448425568	2.74390422285013	1e-10	1.41538461538462e-09	6.96356275303644e-10	3681	tags=57%, list=16%, signal=48%	ITGAM/IL1R1/ITGA4/CD37/CSF1R/CD14/HLA-DRA/CSF2RA/CSF1/IL6R/CD4/CD33/CD36/CD22/CR1/CD1D/CD1C/TNF/FLT3LG/CR2/CD38/CD19/MS4A1/ANPEP/KIT/ITGA1/IL4R/CD7/CD3E/KITLG/TPO/IL11RA/FLT3/CD2/CD3D/ITGA5/CD3G/IL6/CD34/IL3RA/CSF3R/IL5RA/IL7R/FCER2/IL1R2/CD8A/ITGA3
KEGG_INTESTINAL_IMMUNE_NETWORK_FOR_IGA_PRODUCTION	KEGG_INTESTINAL_IMMUNE_NETWORK_FOR_IGA_PRODUCTION	44	0.732743484780792	2.67074096846384	1e-10	1.41538461538462e-09	6.96356275303644e-10	3398	tags=64%, list=15%, signal=54%	CD86/TNFSF13B/HLA-DMB/ITGA4/HLA-DMA/HLA-DRA/CXCL12/HLA-DPA1/CD40/HLA-DOA/HLA-DPB1/HLA-DOB/TNFRSF17/TGFB1/MADCAM1/TNFRSF13B/CCR10/HLA-DQB1/ITGB7/MAP3K14/CD28/CXCR4/CCL28/IL15/IL6/HLA-DQA1/IL10/ICOS
KEGG_CELL_ADHESION_MOLECULES_CAMS	KEGG_CELL_ADHESION_MOLECULES_CAMS	125	0.610934049903465	2.66744878663907	1e-10	1.41538461538462e-09	6.96356275303644e-10	4222	tags=58%, list=18%, signal=47%	CD86/ITGAM/ITGB2/SDC2/PTPRC/NEGR1/HLA-DMB/ITGA4/L1CAM/VCAM1/HLA-DMA/JAM2/JAM3/SIGLEC1/ITGAL/HLA-DRA/SELPLG/HLA-DPA1/CD40/HLA-DOA/CD4/HLA-DPB1/NRXN1/VCAN/HLA-DOB/PTPRM/NLGN4X/SELL/CLDN5/CD22/CD274/PECAM1/ITGA8/MADCAM1/CLDN23/ICAM3/ICAM1/CDH5/HLA-DQB1/ICAM2/CLDN7/CADM1/NCAM1/ITGB7/CD6/HLA-E/NFASC/MPZ/CD28/CLDN15/CD2/NRXN3/CLDN4/HLA-F/HLA-DQA1/CD34/HLA-B/NLGN1/ICOS/PDCD1LG2/CADM3/NCAM2/CD99/CD8A/HLA…
KEGG_CHEMOKINE_SIGNALING_PATHWAY	KEGG_CHEMOKINE_SIGNALING_PATHWAY	179	0.56594402143579	2.60188451334373	1e-10	1.41538461538462e-09	6.96356275303644e-10	4705	tags=53%, list=20%, signal=43%	GNB4/HCK/DOCK2/NCF1/CCR1/GNG2/GNG11/PIK3CG/AKT3/PREX1/WAS/CCR2/PRKCB/CXCL12/ADCY7/CCL8/CCL18/RAC2/TIAM1/VAV1/CCL21/CCL13/PIK3CD/GRK5/CCL23/ELMO1/NFKBIA/GNG7/CCL2/CCR5/GRB2/ARRB2/CXCL13/CCL19/CCL5/FGR/CCR10/XCR1/CCL22/CX3CR1/JAK3/PIK3R5/XCL1/PTK2B/ITK/CCL4/CCR7/PRKCD/CXCL10/GNAI2/MAPK3/NRAS/CXCL14/SHC4/CXCL9/GNAI1/GNB1/ADCY9/CXCR4/ARRB1/ADCY6/ADCY5/GNG12/CCL28/CXCR5/SHC1/VAV2/PLCB2/RAF1/WASL/JAK2/…
KEGG_SPLICEOSOME	KEGG_SPLICEOSOME	115	-0.561698	-2.57213	1e-10	1.41538461538462e-09	6.96356275303644e-10	4767	tags=52%, list=20%, signal=42%	AQR/LSM6/THOC1/USP39/SRSF10/LSM3/SF3A3/U2AF1/SF3B5/EIF4A3/EFTUD2/TXNL4A/SMNDC1/DHX15/SF3A2/SNRPB/BUD31/PRPF40B/DDX42/LSM4/DDX46/SNRPF/WBP11/SNRPB2/DDX23/SNRPG/HNRNPU/CWC15/PPIL1/SNRPD3/U2SURP/SNRPE/PRPF4/SRSF8/SF3B6/CHERP/LSM2/HNRNPC/SYF2/SF3B1/HNRNPA1/SNW1/SNRPC/SF3B3/TCERG1/LSM8/SNRPA/PPIE/SNRPD1/SNRPA1/LSM5/SNRPD2/PRPF8/PRPF40A/PRPF19/CDC5L/PRPF31/PPIH/NCBP2/LSM7
KEGG_LEISHMANIA_INFECTION	KEGG_LEISHMANIA_INFECTION	67	0.648745190876413	2.56857733419682	1e-10	1.41538461538462e-09	6.96356275303644e-10	3303	tags=51%, list=14%, signal=44%	NCF1/ITGAM/ITGB2/NCF2/FCGR2C/HLA-DMB/ITGA4/FCGR2A/HLA-DMA/PRKCB/HLA-DRA/HLA-DPA1/TLR2/HLA-DOA/HLA-DPB1/HLA-DOB/NCF4/NFKBIA/TGFB1/CR1/TNF/HLA-DQB1/TGFB3/TAB2/CYBA/MYD88/IFNGR1/MAPK3/C3/PTPN6/JAK2/HLA-DQA1/IFNGR2/IL10
KEGG_NATURAL_KILLER_CELL_MEDIATED_CYTOTOXICITY	KEGG_NATURAL_KILLER_CELL_MEDIATED_CYTOTOXICITY	128	0.572866933603831	2.50821213401592	1e-10	1.41538461538462e-09	6.96356275303644e-10	4113	tags=48%, list=18%, signal=39%	FCER1G/TYROBP/ITGB2/PIK3CG/CD48/PLCG2/PRKCB/ITGAL/LCP2/RAC2/VAV1/KLRD1/PIK3CD/GRB2/MAP2K2/TNF/ICAM1/HCST/SH2D1B/NFATC1/ICAM2/TNFSF10/PIK3R5/PTK2B/NFATC2/FYN/SH2D1A/CHP1/ZAP70/IFNGR1/PPP3CC/MAPK3/CHP2/PPP3CB/NRAS/LAT/CASP3/HLA-E/FASLG/ARAF/SHC4/IFNA17/PPP3R1/PRF1/SHC1/PTPN6/VAV2/RAF1/IFNGR2/HLA-B/KIR2DL4/HLA-C/SH3BP2/KLRC3/KRAS/HRAS/KIR2DS1/IFNA4/CD247/PIK3CA/HLA-G
KEGG_CELL_CYCLE	KEGG_CELL_CYCLE	122	-0.53229	-2.4432	1e-10	1.41538461538462e-09	6.96356275303644e-10	3351	tags=49%, list=14%, signal=42%	CDC25B/CDC25C/MCM2/ATR/BUB1/PLK1/CCNE2/MCM7/CCNH/ESPL1/CDC6/MCM4/CCNE1/PKMYT1/CCND2/ANAPC4/CDC45/SKP2/CCNB2/TTK/ORC6/BUB1B/CCNA2/CCNB1/CDK2/PTTG1/ORC2/BUB3/MCM6/E2F5/SMAD2/CHEK2/YWHAE/CHEK1/CDC16/CDC23/MAD2L1/PCNA/MCM3/WEE1/ANAPC5/DBF4/CDK1/CDK6/ANAPC11/ORC3/TP53/PRKDC/HDAC2/CDK4/ANAPC10/ANAPC7/CCND1/MYC/SKP1/ORC4/CDK7/MDM2/ANAPC13/ORC5
KEGG_CYTOKINE_CYTOKINE_RECEPTOR_INTERACTION	KEGG_CYTOKINE_CYTOKINE_RECEPTOR_INTERACTION	250	0.491136928695184	2.33830523580954	1e-10	1.41538461538462e-09	6.96356275303644e-10	4227	tags=42%, list=18%, signal=35%	IL6ST/CCR1/IL10RA/IL1R1/PLEKHO2/TNFSF13B/CSF2RB/CCR2/CSF1R/CXCL12/CD40/CSF2RA/PDGFRA/CSF1/TNFSF8/IL6R/CCL8/CCL18/CD27/LIFR/CCL21/TNFRSF17/CCL13/TNFRSF19/CCL23/CCL2/CCR5/IL18R1/TGFB1/PDGFC/PDGFRB/IL18RAP/TNF/CXCL13/TNFRSF13B/CCL19/CCL5/FLT3LG/OSMR/CCR10/XCR1/IL12RB1/TNFRSF1A/CCL22/CX3CR1/TNFSF10/TGFB3/ACVRL1/TNFRSF18/XCL1/TNFRSF4/KIT/CCL4/PDGFA/CCR7/IL17RA/CXCL10/RELT/IFNGR1/NGFR/IL4R/FASLG/BMP2/C…
KEGG_FOCAL_ADHESION	KEGG_FOCAL_ADHESION	194	0.49678742486496	2.30361333148783	1e-10	1.41538461538462e-09	6.96356275303644e-10	4179	tags=44%, list=18%, signal=37%	PIK3CG/AKT3/COL6A2/ITGA4/COL4A4/PRKCB/LAMA2/COL1A2/COL3A1/PDGFRA/LAMC3/COL6A1/IGF1/RAC2/PARVG/VAV1/PIK3CD/FN1/COL5A1/FLNA/MYL9/RELN/GRB2/ITGA8/PDGFC/PDGFRB/LAMA4/PDGFD/CAV1/MYLK/COL5A2/PARVB/CCND3/PIK3R5/CAPN2/FLNB/VWF/RAPGEF1/FYN/MAPK10/PDGFA/VASP/BIRC3/PIP5K1C/COL4A6/MAPK3/ITGA1/TNC/ITGB7/KDR/SHC4/ITGA5/LAMA1/COL4A2/COL1A1/VEGFC/FLT1/THBS1/SHC1/ILK/VAV2/TLN1/BCL2/RAF1/PTEN/PDPK1/COL5A3/BAD/SPP1…
KEGG_REGULATION_OF_ACTIN_CYTOSKELETON	KEGG_REGULATION_OF_ACTIN_CYTOSKELETON	208	0.479960028222693	2.23988499158508	1e-10	1.41538461538462e-09	6.96356275303644e-10	5399	tags=49%, list=23%, signal=38%	ITGAM/ITGB2/MSN/PIK3CG/WAS/ITGA4/MRAS/ITGAL/CD14/PDGFRA/RDX/ITGAX/NCKAP1L/ARHGEF6/PIP4K2A/RAC2/TIAM1/VAV1/CFL2/MYH10/PIK3CD/FN1/FGFR1/MYL9/GNA13/BDKRB1/ITGA8/PDGFC/PDGFRB/FGF9/MAP2K2/PDGFD/FGF7/MYLK/SSH1/PIK3R5/ARPC4/PIP5K1B/APC/PDGFA/PIP5K1C/MAPK3/ITGA1/ITGB7/NRAS/ARPC2/SLC9A1/ARAF/IQGAP2/FGFR2/SCIN/ITGA5/EZR/GNG12/FGD3/VAV2/RRAS2/RAF1/WASL/PIKFYVE/GNA12/GSN/CYFIP1/BDKRB2/FGF2/PAK3/ITGA3/CSK/BCA…
KEGG_MAPK_SIGNALING_PATHWAY	KEGG_MAPK_SIGNALING_PATHWAY	254	0.436364462736671	2.08478354147734	1e-10	1.41538461538462e-09	6.96356275303644e-10	5441	tags=44%, list=23%, signal=34%	IL1R1/AKT3/RASGRP3/MEF2C/CACNA2D1/PRKCB/MRAS/CD14/PDGFRA/RAC2/MAP3K3/HSPA6/FLNA/FGFR1/DUSP5/GRB2/TGFB1/PDGFRB/ARRB2/MAP4K1/FGF9/MAP2K2/TNF/FGF7/MKNK1/MAP3K11/CACNB1/TNFRSF1A/TGFB3/MAPK7/FLNB/TAB2/RELB/NFATC2/CACNA2D4/MAPK10/PDGFA/PLA2G12B/CHP1/PPP3CC/MAPK3/CHP2/RASGRP4/GADD45B/PPP3CB/NRAS/JUND/MAX/CASP3/PTPN7/FASLG/MAP3K14/NTRK1/MAP3K2/PTPRR/RASGRP1/FGFR2/PPM1A/RPS6KA1/PPP3R1/PLA2G2D/STK4/ARRB1/G…
KEGG_LEUKOCYTE_TRANSENDOTHELIAL_MIGRATION	KEGG_LEUKOCYTE_TRANSENDOTHELIAL_MIGRATION	112	0.546625694002925	2.35163820704674	1.18460299370275e-10	1.55690679172361e-09	7.65983890664935e-10	4222	tags=46%, list=18%, signal=38%	NCF1/ITGAM/ITGB2/NCF2/MSN/PIK3CG/CYBB/MMP2/ITGA4/VCAM1/RASSF5/JAM2/PLCG2/RHOH/JAM3/PRKCB/ITGAL/CXCL12/RAC2/VAV1/NCF4/CLDN5/PIK3CD/MYL9/PECAM1/CLDN23/ICAM1/CDH5/CLDN7/PIK3R5/PTK2B/ITK/CYBA/VASP/GNAI2/CLDN15/GNAI1/CXCR4/EZR/VAV2/CLDN4/RAPGEF4/RAP1B/MMP9/CD99/BCAR1/CLDN8/PIK3CA/CTNNA1/ARHGAP35/ACTB/CLDN20
KEGG_B_CELL_RECEPTOR_SIGNALING_PATHWAY	KEGG_B_CELL_RECEPTOR_SIGNALING_PATHWAY	75	0.609256872571862	2.42854808876014	2.32908626783451e-10	2.85701248854367e-09	1.40562399321942e-09	2814	tags=47%, list=12%, signal=41%	PIK3CG/AKT3/RASGRP3/BTK/PLCG2/PRKCB/LILRB3/RAC2/VAV1/FCGR2B/CD22/PIK3CD/NFKBIA/PIK3AP1/GRB2/CD79B/MAP2K2/CD79A/CR2/NFATC1/CD19/PIK3R5/NFATC2/CD72/CHP1/PPP3CC/MAPK3/CHP2/PPP3CB/NRAS/NFKBIE/PPP3R1/PTPN6/VAV2/RAF1
KEGG_FC_GAMMA_R_MEDIATED_PHAGOCYTOSIS	KEGG_FC_GAMMA_R_MEDIATED_PHAGOCYTOSIS	90	0.568648401995902	2.36962161850429	3.40298313957369e-10	3.91343061050975e-09	1.92537203949564e-09	5399	tags=56%, list=23%, signal=43%	HCK/DOCK2/NCF1/PIK3CG/AKT3/FCGR2C/WAS/PTPRC/FCGR2A/PLCG2/PRKCB/RAC2/VAV1/FCGR2B/CFL2/PIK3CD/ASAP3/MARCKS/PIK3R5/ARPC4/PIP5K1B/WASF3/VASP/AMPH/PRKCD/PIP5K1C/MAPK3/ASAP1/LAT/ARPC2/SCIN/VAV2/RAF1/WASL/DNM2/PIKFYVE/SPHK1/GSN/ARPC5/PIK3CA/DNM1/LIMK1/WASF1/SPHK2/GAB2/VAV3/CFL1/CRK/LIMK2/WASF2
KEGG_T_CELL_RECEPTOR_SIGNALING_PATHWAY	KEGG_T_CELL_RECEPTOR_SIGNALING_PATHWAY	107	0.539819641096296	2.31969598601108	7.61080117274518e-10	8.23757303403007e-09	4.05281053161663e-09	5126	tags=53%, list=22%, signal=42%	PIK3CG/AKT3/PTPRC/LCP2/CD4/VAV1/PIK3CD/NFKBIA/GRB2/MAP2K2/TNF/NCK1/NFATC1/PIK3R5/CBL/NFATC2/ITK/FYN/CHP1/ZAP70/PPP3CC/MAPK3/CHP2/PPP3CB/NRAS/LAT/MAP3K14/CD3E/NFKBIE/CD28/RASGRP1/PPP3R1/CD3D/PTPN6/CD3G/VAV2/RAF1/PDPK1/IL10/ICOS/CD8A/PAK3/GRAP2/KRAS/HRAS/CD247/PIK3CA/BCL10/NFKB1/MAPK12/LCK/SOS2/IKBKG/PDCD1/IKBKB/VAV3/NFKBIB
KEGG_SYSTEMIC_LUPUS_ERYTHEMATOSUS	KEGG_SYSTEMIC_LUPUS_ERYTHEMATOSUS	50	0.652792585428205	2.4274237471132	3.97215045627338e-09	4.06042046641279e-08	1.99768970315503e-08	3507	tags=56%, list=15%, signal=48%	CD86/C1S/C1QB/FCGR2C/C1R/HLA-DMB/FCGR2A/C1QC/HLA-DMA/C1QA/HLA-DRA/HLA-DPA1/CD40/HLA-DOA/HLA-DPB1/HLA-DOB/FCGR2B/CTSG/TNF/C7/HLA-DQB1/ELANE/C3/CD28/HLA-DQA1/IL10/C8B/GRIN2A
KEGG_NUCLEOTIDE_EXCISION_REPAIR	KEGG_NUCLEOTIDE_EXCISION_REPAIR	43	-0.657674	-2.51151	7.01248063119439e-09	6.79103387441983e-08	3.34112650572143e-08	5663	tags=74%, list=24%, signal=56%	RAD23B/RFC2/RPA2/RBX1/ERCC6/RFC1/GTF2H4/ERCC5/DDB1/GTF2H1/POLE/ERCC1/XPA/XPC/RAD23A/MNAT1/POLE2/CCNH/LIG1/GTF2H3/RFC3/POLE3/POLD2/RPA3/RFC4/GTF2H5/CETN2/PCNA/RPA1/DDB2/CDK7/CUL4A
KEGG_GRAFT_VERSUS_HOST_DISEASE	KEGG_GRAFT_VERSUS_HOST_DISEASE	35	0.713662872200741	2.47311356567408	1.20465587805458e-08	1.10828340781021e-07	5.45265292172073e-08	4286	tags=63%, list=18%, signal=51%	CD86/HLA-DMB/HLA-DMA/HLA-DRA/HLA-DPA1/HLA-DOA/HLA-DPB1/HLA-DOB/KLRD1/TNF/HLA-DQB1/HLA-E/FASLG/CD28/PRF1/IL6/HLA-F/HLA-DQA1/HLA-B/HLA-C/HLA-G/GZMB
KEGG_PATHWAYS_IN_CANCER	KEGG_PATHWAYS_IN_CANCER	318	0.379732609068493	1.84903468815273	1.41201542742691e-08	1.23719446974548e-07	6.0868835468027e-08	4705	tags=38%, list=20%, signal=31%	PIK3CG/AKT3/MMP2/MITF/RASSF5/PLCG2/COL4A4/CSF1R/PRKCB/LAMA2/CSF2RA/PDGFRA/LAMC3/IGF1/RAC2/GLI1/RUNX1T1/ETS1/WNT2B/WNT5B/PIK3CD/FN1/TCF7L1/SPI1/NFKBIA/FGFR1/GRB2/TGFB1/PDGFRB/FGF9/MAP2K2/LAMA4/FGF7/FOXO1/FLT3LG/RALB/WNT10A/FZD1/PIK3R5/RARA/TGFB3/HHIP/EPAS1/PPARD/CBL/KIT/MAPK10/APC/PDGFA/BIRC3/COL4A6/MAPK3/NRAS/CDKN2B/MAX/CASP3/FASLG/RARB/SMAD3/RXRG/BMP2/ARAF/KITLG/NTRK1/GLI3/FLT3/FGFR2/TPM3/RXRA/F…
KEGG_RNA_DEGRADATION	KEGG_RNA_DEGRADATION	54	-0.609477	-2.41821	2.60066837713136e-08	2.1751044608735e-07	1.07013148532678e-07	4946	tags=65%, list=21%, signal=51%	CNOT2/LSM6/LSM1/LSM3/PARN/CNOT8/EXOSC9/ENO1/XRN2/WDR61/LSM4/EXOSC2/CNOT1/HSPD1/EXOSC3/PNPT1/LSM2/EXOSC1/CNOT10/EXOSC8/LSM8/EXOSC10/DCP1B/EXOSC5/ZCCHC7/DCP1A/EXOSC6/LSM5/DCPS/LSM7/CNOT7/DIS3/EXOSC7/TTC37/EXOSC4
KEGG_ASTHMA	KEGG_ASTHMA	26	0.755686627177714	2.45931704660283	2.79595442750067e-08	2.23676354200053e-07	1.1004671888561e-07	3303	tags=62%, list=14%, signal=53%	FCER1G/HLA-DMB/HLA-DMA/HLA-DRA/HLA-DPA1/CD40/HLA-DOA/HLA-DPB1/HLA-DOB/TNF/MS4A2/HLA-DQB1/FCER1A/CCL11/HLA-DQA1/IL10
KEGG_VIRAL_MYOCARDITIS	KEGG_VIRAL_MYOCARDITIS	65	0.59358156825415	2.33726269651203	2.92891567470452e-08	2.24550201727347e-07	1.10476643870434e-07	3158	tags=49%, list=14%, signal=43%	CD86/ITGB2/HLA-DMB/HLA-DMA/ITGAL/HLA-DRA/LAMA2/HLA-DPA1/CD40/HLA-DOA/HLA-DPB1/RAC2/HLA-DOB/MYH10/MYH11/CAV1/ICAM1/SGCD/HLA-DQB1/EIF4G3/FYN/DMD/CASP3/HLA-E/CD28/PRF1/ABL1/ABL2/MYH3/HLA-F/HLA-DQA1/HLA-B
KEGG_AUTOIMMUNE_THYROID_DISEASE	KEGG_AUTOIMMUNE_THYROID_DISEASE	46	0.641860802376623	2.35650697459063	5.48076885028404e-08	3.88518656490561e-07	1.91147622758514e-07	4286	tags=52%, list=18%, signal=43%	CD86/HLA-DMB/HLA-DMA/HLA-DRA/HLA-DPA1/CD40/HLA-DOA/HLA-DPB1/HLA-DOB/HLA-DQB1/HLA-E/FASLG/TPO/CD28/IFNA17/PRF1/HLA-F/HLA-DQA1/HLA-B/IL10/HLA-C/IFNA4/HLA-G/GZMB
KEGG_ALLOGRAFT_REJECTION	KEGG_ALLOGRAFT_REJECTION	33	0.720519077521829	2.44388470092918	5.48993753736663e-08	3.88518656490561e-07	1.91147622758514e-07	4286	tags=67%, list=18%, signal=55%	CD86/HLA-DMB/HLA-DMA/HLA-DRA/HLA-DPA1/CD40/HLA-DOA/HLA-DPB1/HLA-DOB/TNF/HLA-DQB1/HLA-E/FASLG/CD28/PRF1/HLA-F/HLA-DQA1/HLA-B/IL10/HLA-C/HLA-G/GZMB
KEGG_GAP_JUNCTION	KEGG_GAP_JUNCTION	84	0.534665188660991	2.18720878274349	8.59963127255811e-08	5.86048945981738e-07	2.88330717130603e-07	4674	tags=48%, list=20%, signal=38%	ITPR1/PRKCB/PDGFRA/ADCY7/TUBB6/LPAR1/GRB2/PDGFC/PDGFRB/PRKG1/MAP2K2/PDGFD/GJA1/MAPK7/PDGFA/GNAI2/MAPK3/NRAS/GNA11/TUBAL3/MAP3K2/CSNK1D/GNAI1/ADCY9/ADCY6/ADCY5/PLCB2/RAF1/GUCY1A2/HTR2B/PRKACB/TUBA1A/TUBB2B/HTR2A/KRAS/HRAS/PRKG2/SRC/GNAQ/SOS2
KEGG_COMPLEMENT_AND_COAGULATION_CASCADES	KEGG_COMPLEMENT_AND_COAGULATION_CASCADES	67	0.558803176326391	2.2124698466745	1.0979292808792e-07	7.21496384577762e-07	3.54969617126359e-07	2328	tags=39%, list=10%, signal=35%	C1S/C1QB/C1R/C3AR1/SERPING1/A2M/C1QC/C1QA/PLAT/F13A1/CFH/C5AR1/TFPI/BDKRB1/CR1/CR2/C7/PROS1/CFD/VWF/KLKB1/PLAU/PLAUR/C3/MASP1/THBD
KEGG_CALCIUM_SIGNALING_PATHWAY	KEGG_CALCIUM_SIGNALING_PATHWAY	172	0.43371929953139	1.97709733040815	1.70202235184992e-07	1.07990383703581e-06	5.31302803118306e-07	5457	tags=41%, list=23%, signal=31%	P2RX7/ITPR1/PLCG2/PRKCB/CYSLTR1/PDGFRA/EDNRB/PDE1A/ADCY7/PTGFR/ADRB2/TRPC1/P2RX5/P2RX1/BDKRB1/PDGFRB/MYLK/CAMK4/CD38/AGTR1/RYR1/HTR7/PTK2B/ATP2B1/CHP1/PTAFR/PPP3CC/CHP2/PPP3CB/GNA11/PLCE1/PPP3R1/PLCD3/ADCY9/PHKG2/ATP2A3/PHKA2/PLN/PLCB2/HTR2B/PLCD1/PRKACB/SPHK1/TNNC2/P2RX4/ITPKB/ITPKA/GRIN2A/PDE1C/BDKRB2/ATP2B4/SLC25A5/SLC8A3/HTR2A/RYR3/CACNA1I/CHRM5/GNAQ/SPHK2/CYSLTR2/P2RX3/EDNRA/TBXA2R/HRH1/VDAC…
KEGG_ANTIGEN_PROCESSING_AND_PRESENTATION	KEGG_ANTIGEN_PROCESSING_AND_PRESENTATION	74	0.548607158540609	2.18393246855977	1.82763844870936e-07	1.12095158187508e-06	5.51497917856159e-07	4153	tags=43%, list=18%, signal=36%	HLA-DMB/HLA-DMA/CTSL/HLA-DRA/HLA-DPA1/CD74/HLA-DOA/CD4/HLA-DPB1/HLA-DOB/KLRD1/HSPA6/HLA-DQB1/CIITA/HLA-E/NFYC/CTSS/IFNA17/HLA-F/CTSB/KLRC4/HLA-DQA1/HLA-B/KIR2DL4/TAP2/CD8A/HLA-C/KLRC3/KIR2DS1/IFNA4/HLA-G/B2M
KEGG_DNA_REPLICATION	KEGG_DNA_REPLICATION	36	-0.654659	-2.38712	2.68899247599446e-07	1.59604714704187e-06	7.85240587217397e-07	5798	tags=78%, list=25%, signal=59%	POLA2/RFC2/RPA2/RFC1/POLA1/MCM5/RNASEH1/POLE/MCM2/MCM7/POLE2/MCM4/PRIM2/RNASEH2A/DNA2/MCM6/LIG1/RFC3/FEN1/POLE3/POLD2/PRIM1/SSBP1/RPA3/RFC4/PCNA/MCM3/RPA1
KEGG_RNA_POLYMERASE	KEGG_RNA_POLYMERASE	27	-0.707643	-2.37247	3.83390964433053e-07	2.20449804549006e-06	1.0845928599093e-06	2429	tags=56%, list=10%, signal=50%	POLR2B/POLR2H/POLR3K/POLR1E/POLR1B/POLR3C/POLR3B/POLR1C/POLR2D/POLR2G/POLR2C/POLR2I/POLR3D/POLR1D/POLR3G
KEGG_FC_EPSILON_RI_SIGNALING_PATHWAY	KEGG_FC_EPSILON_RI_SIGNALING_PATHWAY	73	0.542331812162487	2.15513626132475	5.15021985045244e-07	2.87163773479772e-06	1.41281948050689e-06	4758	tags=47%, list=20%, signal=37%	FCER1G/PIK3CG/AKT3/BTK/PLCG2/PRKCB/LCP2/RAC2/VAV1/PIK3CD/GRB2/MAP2K2/TNF/MS4A2/PIK3R5/FYN/MAPK10/PLA2G12B/PRKCD/MAPK3/NRAS/LAT/FCER1A/PLA2G2D/VAV2/RAF1/PDPK1/KRAS/HRAS/PIK3CA/MAP2K6/MAPK12/SOS2/GAB2
KEGG_BASE_EXCISION_REPAIR	KEGG_BASE_EXCISION_REPAIR	32	-0.666691	-2.37905	5.70488190628339e-07	3.08734785516513e-06	1.51894688526431e-06	4769	tags=75%, list=20%, signal=60%	HMGB1/MUTYH/NEIL2/OGG1/APEX2/POLE/LIG3/POLL/POLE2/PARP2/SMUG1/POLB/UNG/PARP3/LIG1/NEIL3/FEN1/POLE3/POLD2/PCNA/XRCC1/APEX1/MPG/NTHL1
KEGG_NEUROACTIVE_LIGAND_RECEPTOR_INTERACTION	KEGG_NEUROACTIVE_LIGAND_RECEPTOR_INTERACTION	262	0.378459018035193	1.81497937508411	7.13452557510616e-07	3.75072201662724e-06	1.84532090062896e-06	6117	tags=35%, list=26%, signal=26%	FPR3/P2RX7/C3AR1/P2RY14/P2RY8/CYSLTR1/EDNRB/PTGFR/ADRB2/NR3C1/P2RX5/C5AR1/CTSG/P2RY13/P2RX1/GRIK3/LPAR1/S1PR1/P2RY10/BDKRB1/P2RY1/CNR1/GLP2R/APLNR/CALCRL/P2RY6/MC3R/AGTR1/GZMA/ADRA2A/ADORA3/F2RL1/HTR7/GRID1/TAAR8/PTAFR/S1PR3/PTGER4/NPY1R/GRIA3/CHRNA3/CHRNA1/GHR/GLRA3/HCRTR1/HTR2B/GIPR/VIPR1/PRSS3/GRIN3A/GABRA2/P2RX4/SSTR1/GRIN2A/BDKRB2/FPR1/SSTR2/LPAR4/GRIA1/HTR2A/LPAR3/PTH1R/GABRB2/P2RY2/LPAR6/N…
KEGG_TOLL_LIKE_RECEPTOR_SIGNALING_PATHWAY	KEGG_TOLL_LIKE_RECEPTOR_SIGNALING_PATHWAY	97	0.490358353417116	2.08246795752629	7.59956306627823e-07	3.88422112276443e-06	1.91100123888868e-06	4448	tags=41%, list=19%, signal=34%	CD86/LY96/TLR8/PIK3CG/AKT3/CD14/TLR1/CD40/TLR2/PIK3CD/NFKBIA/TLR7/MAP2K2/TNF/TLR6/CCL5/CTSK/PIK3R5/TAB2/MAPK10/CCL4/IRF7/MYD88/CXCL10/MAPK3/CXCL9/IFNA17/TICAM1/IL6/SPP1/RIPK1/TLR9/IFNA4/IRF5/PIK3CA/MAP2K6/TRAF3/NFKB1/TLR3/MAPK12
KEGG_PYRIMIDINE_METABOLISM	KEGG_PYRIMIDINE_METABOLISM	91	-0.470525	-2.07781	1.18429208732942e-06	5.88945254239493e-06	2.89755674282588e-06	4322	tags=47%, list=19%, signal=39%	NUDT2/POLA1/NT5E/POLE/POLR2F/TK2/RRM1/UCKL1/POLE2/TK1/POLR2B/PRIM2/NME1/POLR2H/CAD/PNPT1/POLR3K/RRM2/POLE3/CTPS1/DHODH/POLD2/NME4/POLR1E/POLR1B/PRIM1/DTYMK/CMPK1/POLR3C/POLR3B/POLR1C/POLR2D/DCTD/POLR2G/UMPS/POLR2C/NME6/TYMS/POLR2I/POLR3D/POLR1D/POLR3G/CTPS2
KEGG_VASCULAR_SMOOTH_MUSCLE_CONTRACTION	KEGG_VASCULAR_SMOOTH_MUSCLE_CONTRACTION	103	0.46838642089986	2.01043129562712	1.68189371682099e-06	8.14390641829108e-06	4.00672741403337e-06	6762	tags=52%, list=29%, signal=37%	ITPR1/CALD1/PRKCB/ADCY7/PPP1R14A/MYL9/GNA13/MYH11/PRKG1/RAMP3/MAP2K2/MYLK/CALCRL/AGTR1/PLA2G12B/PRKCD/MAPK3/GNA11/ACTG2/ARAF/PLA2G2D/ADCY9/ADCY6/ADCY5/PLCB2/RAF1/KCNMB1/GUCY1A2/PRKACB/ACTA2/KCNMB4/GNA12/PPP1CA/MYL6/NPR1/GNAQ/KCNMA1/RAMP2/KCNMB2/EDNRA/ARHGEF11/AVPR1A/PPP1CB/PRKCE/PPP1R12B/PTGIR/MAPK1/AVPR1B/RHOA/PRKCQ/PLA2G5/PLA2G2F/KCNMB3/CALM1
KEGG_NEUROTROPHIN_SIGNALING_PATHWAY	KEGG_NEUROTROPHIN_SIGNALING_PATHWAY	122	0.446745300518544	1.94863910627768	2.00783879710157e-06	9.47288047863305e-06	4.66057048719933e-06	5437	tags=48%, list=23%, signal=37%	PIK3CG/AKT3/PLCG2/IRAK3/MAP3K3/SH2B3/PIK3CD/NFKBIA/GRB2/MAP2K2/CAMK4/PIK3R5/MAPK7/SH2B1/RAPGEF1/MAPK10/PRKCD/MAPK3/NGFR/NRAS/GAB1/FASLG/NTRK1/YWHAB/NFKBIE/SHC4/RPS6KA1/ABL1/SHC1/MAP3K1/BCL2/RAF1/PSEN1/PDPK1/BAD/RAP1B/MAPKAPK2/RPS6KA2/NTRK3/RPS6KA5/CSK/RPS6KA6/KRAS/HRAS/YWHAH/PIK3CA/NTF3/KIDINS220/NFKB1/MAPK12/RPS6KA4/SOS2/IKBKB/NFKBIB/CRK/CAMK2B/NGF/MAPK13/SORT1
KEGG_AMINOACYL_TRNA_BIOSYNTHESIS	KEGG_AMINOACYL_TRNA_BIOSYNTHESIS	21	-0.721231	-2.28285	2.58939041486672e-06	1.19111959083869e-05	5.86019935996152e-06	3833	tags=71%, list=16%, signal=60%	MTFMT/HARS2/VARS2/CARS2/LARS2/WARS2/FARSB/DARS2/FARSA/EARS2/PSTK/YARS2/RARS2/NARS2/SARS2
KEGG_PROTEASOME	KEGG_PROTEASOME	40	-0.613262	-2.29523	3.56067989244995e-06	1.59796365905071e-05	7.86183493583301e-06	5515	tags=68%, list=24%, signal=52%	PSMD13/PSME3/PSMD1/PSMD6/PSMA4/PSMD8/POMP/PSMC1/PSMF1/PSMA7/PSMB4/PSMA3/PSMB1/PSME4/PSMB6/PSMB7/PSMC2/PSMD12/PSMC6/PSMA1/PSMD14/PSMD7/PSMA5/PSMB2/PSMD4/PSMB5/PSMA2
KEGG_ENDOCYTOSIS	KEGG_ENDOCYTOSIS	170	0.400288707698397	1.81604272488314	5.5717891593072e-06	2.44097429836315e-05	1.2009370117805e-05	4622	tags=39%, list=20%, signal=31%	RAB31/SMAP2/CSF1R/PDGFRA/ADRB2/HSPA6/GRK5/CCR5/EHD2/ARRB2/ASAP3/CLTB/GIT2/CBL/KIT/PIP5K1B/ACAP1/SH3KBP1/ITCH/PIP5K1C/AP2A2/ASAP1/HLA-E/MVB12B/KDR/NTRK1/SNF8/FGFR2/VPS37B/ACAP3/EHD1/RAB5C/CXCR4/ARRB1/FLT1/EHD4/HLA-F/CHMP2B/DNM2/HLA-B/CHMP4B/PIKFYVE/CHMP2A/PDCD6IP/AP2M1/HLA-C/CHMP1B/IL2RB/LDLRAP1/PSD4/SH3GL2/HRAS/AP2A1/HLA-G/DNM1/GRK7/AGAP1/CHMP6/PRKCZ/NEDD4L/EHD3/IL2RG/EPN1/SRC/ACAP2/FGFR3
KEGG_ECM_RECEPTOR_INTERACTION	KEGG_ECM_RECEPTOR_INTERACTION	81	0.481276085087165	1.95280666022939	9.8940300175326e-06	4.2337244726186e-05	2.0829536879016e-05	4986	tags=49%, list=21%, signal=39%	SDC2/COL6A2/ITGA4/COL4A4/LAMA2/COL1A2/COL3A1/LAMC3/COL6A1/CD36/FN1/COL5A1/RELN/ITGA8/LAMA4/COL5A2/VWF/SV2A/COL4A6/ITGA1/TNC/ITGB7/ITGA5/LAMA1/COL4A2/COL1A1/THBS1/COL5A3/SPP1/CHAD/LAMB2/ITGA3/TNN/LAMC1/ITGA10/LAMB3/ITGA7/GP5/HSPG2/ITGA9
KEGG_LYSOSOME	KEGG_LYSOSOME	116	0.417728824416127	1.81128934440637	3.18600426642278e-05	0.000133232905686771	6.5549370074727e-05	3356	tags=32%, list=14%, signal=27%	AP1S2/ACP5/LAPTM5/MAN2B1/CTSL/CTSC/PSAP/SMPD1/TPP1/CTSG/LIPA/CTSD/GALNS/ATP6V0D2/CTSZ/ATP6V0D1/ACP2/CTSF/CTSK/CLTB/MCOLN1/FUCA1/ATP6V0C/AP1B1/CTSA/ARSG/NPC2/CTSS/IDS/GAA/CTSW/NAGPA/CTSB/ATP6V0B/ABCB9/GM2A/AP4E1
KEGG_RENAL_CELL_CARCINOMA	KEGG_RENAL_CELL_CARCINOMA	66	0.488802643127129	1.92472058179871	3.68056754269019e-05	0.00015049431730111	7.40418265897909e-05	5307	tags=48%, list=23%, signal=38%	PIK3CG/AKT3/ETS1/PIK3CD/GRB2/TGFB1/MAP2K2/PIK3R5/TGFB3/EPAS1/RAPGEF1/MAPK3/NRAS/GAB1/ARAF/FH/VEGFC/RAF1/TGFA/EGLN1/RAP1B/HGF/PAK3/KRAS/HRAS/PIK3CA/HIF1A/SOS2/ARNT2/PDGFB/EGLN3/CRK
KEGG_AXON_GUIDANCE	KEGG_AXON_GUIDANCE	128	0.408664150987889	1.78927482477806	4.49163045896744e-05	0.000179665218358698	8.83936428995881e-05	5383	tags=46%, list=23%, signal=36%	PLXNC1/L1CAM/NRP1/SLIT2/CXCL12/RAC2/ROBO1/CFL2/SEMA6D/EPHA7/UNC5C/ABLIM3/NCK1/NFATC1/NTN1/SEMA3E/ROBO3/EPHA3/NFATC2/FYN/CHP1/EFNA2/GNAI2/PLXNA2/PPP3CC/MAPK3/CHP2/PPP3CB/NRAS/SEMA6A/SRGAP2/GNAI1/SEMA4A/PPP3R1/LRRC4C/CXCR4/ABL1/SLIT3/SEMA3A/FES/SEMA3G/EFNA1/SEMA5B/PAK3/EFNB2/SRGAP1/KRAS/HRAS/UNC5B/EPHB6/LIMK1/SEMA4G/EFNA5/UNC5D/CFL1/ITGB1/RND1/LIMK2/RHOD
KEGG_TYPE_I_DIABETES_MELLITUS	KEGG_TYPE_I_DIABETES_MELLITUS	39	0.579396247382571	2.04765787991841	5.49722004797521e-05	0.000215210316771795	0.00010588150596324	4286	tags=51%, list=18%, signal=42%	CD86/HLA-DMB/HLA-DMA/HLA-DRA/HLA-DPA1/HLA-DOA/HLA-DPB1/HLA-DOB/TNF/HLA-DQB1/HLA-E/FASLG/CD28/PRF1/HLA-F/HLA-DQA1/HLA-B/HLA-C/HLA-G/GZMB
KEGG_PURINE_METABOLISM	KEGG_PURINE_METABOLISM	145	-0.368219	-1.7334	5.75935720069871e-05	0.000220775359360117	0.00010861945597809	4165	tags=37%, list=18%, signal=30%	PPAT/POLA1/NT5E/HPRT1/POLE/POLR2F/GUK1/GMPR/ADPRM/RRM1/PKM/ADK/POLE2/AK7/IMPDH1/POLR2B/PRIM2/FHIT/NME1/POLR2H/PNPT1/POLR3K/PAPSS1/RRM2/ADSL/POLE3/POLD2/NME4/POLR1E/POLR1B/PRIM1/PDE4A/PFAS/PRPS2/POLR3C/POLR3B/POLR1C/POLR2D/GART/APRT/POLR2G/NUDT5/POLR2C/ENTPD2/ATIC/NME6/POLR2I/POLR3D/POLR1D/POLR3G/IMPDH2/GMPS/PAICS
KEGG_PRIMARY_IMMUNODEFICIENCY	KEGG_PRIMARY_IMMUNODEFICIENCY	35	0.609044404099872	2.11057074222239	6.58225417912491e-05	0.000247170361012038	0.000121605555188989	4705	tags=63%, list=20%, signal=50%	PTPRC/BTK/CD40/CD4/TNFRSF13B/CD79A/CD19/JAK3/CIITA/ZAP70/CD3E/CD3D/ICOS/IL7R/ADA/TAP2/CD8A/TNFRSF13C/IL2RG/AICDA/LCK/IKBKG
KEGG_P53_SIGNALING_PATHWAY	KEGG_P53_SIGNALING_PATHWAY	65	-0.467075	-1.9257	7.1591980189019e-05	0.00026345848709559	0.000129619164131698	3221	tags=46%, list=14%, signal=40%	ATR/GTSE1/PIDD1/CCNE2/CCNG1/CCNE1/SESN1/SESN3/CCND2/BAX/SHISA5/CCNB2/CCNB1/CDK2/RRM2/BID/CASP8/CHEK2/CHEK1/CDK1/CDK6/PERP/TP53/EI24/CDK4/TNFRSF10B/CCND1/SERPINB5/DDB2/MDM2
KEGG_GLYCOSYLPHOSPHATIDYLINOSITOL_GPI_ANCHOR_BIOSYNTHESIS	KEGG_GLYCOSYLPHOSPHATIDYLINOSITOL_GPI_ANCHOR_BIOSYNTHESIS	24	-0.648123	-2.1128	9.11890245481209e-05	0.000328995696408907	0.000161862871230927	4056	tags=58%, list=17%, signal=48%	PIGT/PIGW/PIGM/PIGN/PIGB/PIGK/PIGV/PIGX/PIGF/DPM2/PIGL/PGAP1/PIGP/PIGC
KEGG_APOPTOSIS	KEGG_APOPTOSIS	87	0.449765212525842	1.85799910024066	0.000102212243946774	0.000361674093965508	0.000177940343713007	3610	tags=39%, list=15%, signal=33%	IL1R1/PIK3CG/AKT3/CSF2RB/PRKAR2B/IRAK3/PIK3CD/NFKBIA/CASP10/TNF/TNFRSF1A/TNFSF10/PIK3R5/CAPN2/CASP7/BIRC3/CHP1/MYD88/PPP3CC/CHP2/PPP3CB/CASP3/FASLG/MAP3K14/NTRK1/PPP3R1/CAPN1/BCL2/BAD/PRKACB/IL3RA/RIPK1/ENDOD1/BIRC2
KEGG_LONG_TERM_DEPRESSION	KEGG_LONG_TERM_DEPRESSION	62	0.493698108876164	1.93486195648245	0.000124501116494905	0.000426359582283899	0.000209765011878806	4025	tags=40%, list=17%, signal=33%	ITPR1/PRKCB/IGF1/GNA13/PRKG1/MAP2K2/RYR1/PLA2G12B/GNAI2/MAPK3/NRAS/GNA11/ARAF/GRIA3/GNAI1/PLA2G2D/PLCB2/RAF1/GUCY1A2/GNA12/GRIA1/KRAS/PPP2CB/HRAS/PRKG2
KEGG_ALDOSTERONE_REGULATED_SODIUM_REABSORPTION	KEGG_ALDOSTERONE_REGULATED_SODIUM_REABSORPTION	41	0.548174818281749	1.96434245463083	0.000125127268713753	0.000426359582283899	0.000209765011878806	4860	tags=51%, list=21%, signal=41%	PIK3CG/PRKCB/IGF1/PIK3CD/SGK1/PIK3R5/ATP1A2/ATP1B3/HSD11B2/SCNN1B/MAPK3/HSD11B1/SFN/NR3C2/PDPK1/ATP1A1/KRAS/PIK3CA/NEDD4L/ATP1B2/FXYD2
KEGG_VEGF_SIGNALING_PATHWAY	KEGG_VEGF_SIGNALING_PATHWAY	71	0.460349455791657	1.83215560814576	0.000173495472371781	0.000580421216661959	0.000285561925817669	4687	tags=44%, list=20%, signal=35%	PIK3CG/AKT3/PLCG2/PRKCB/RAC2/PIK3CD/MAP2K2/NFATC1/PIK3R5/NFATC2/PLA2G12B/CHP1/PPP3CC/MAPK3/CHP2/PPP3CB/NRAS/KDR/PPP3R1/PLA2G2D/RAF1/HSPB1/BAD/MAPKAPK2/SPHK1/KRAS/HRAS/PIK3CA/MAPK12/SRC/SPHK2
KEGG_JAK_STAT_SIGNALING_PATHWAY	KEGG_JAK_STAT_SIGNALING_PATHWAY	152	0.375173914615035	1.69760432217544	0.000200573515840464	0.000659027266332955	0.000324235382749623	4989	tags=34%, list=21%, signal=27%	IL6ST/IL10RA/PIK3CG/AKT3/CSF2RB/CSF2RA/IL6R/LIFR/PIK3CD/GRB2/STAT4/OSMR/CCND3/IL12RB1/JAK3/PIK3R5/CBL/IFNGR1/IL4R/TPO/IL11RA/IL10RB/IFNA17/TSLP/IL15/PTPN6/IL22RA2/GHR/IL6/JAK2/IFNGR2/IL3RA/CSF3R/IL10/STAT2/IL5RA/IL7R/SOCS5/IL2RB/SOCS1/IFNA4/PIK3CA/SOCS2/PIAS1/IL22RA1/IL2RG/STAT5B/SOS2/IFNLR1/CRLF2/IL21R/IRF9
KEGG_GNRH_SIGNALING_PATHWAY	KEGG_GNRH_SIGNALING_PATHWAY	92	0.421493878350779	1.76236008212901	0.00029303405394802	0.000944355252536224	0.000464614140263817	4674	tags=35%, list=20%, signal=28%	MMP2/ITPR1/PRKCB/ADCY7/MAP3K3/GRB2/MAP2K2/MAPK7/PTK2B/MAPK10/PLA2G12B/PRKCD/MAPK3/NRAS/GNA11/MAP3K2/PLA2G2D/ADCY9/ADCY6/ADCY5/MAP3K1/PLCB2/RAF1/PRKACB/GNRH1/KRAS/HRAS/MAP2K6/MAPK12/SRC/GNAQ/SOS2
KEGG_ACUTE_MYELOID_LEUKEMIA	KEGG_ACUTE_MYELOID_LEUKEMIA	56	0.487557089061993	1.86686	0.000297677199169027	0.000944355252536224	0.000464614140263817	5073	tags=54%, list=22%, signal=42%	PIK3CG/AKT3/RUNX1T1/PIK3CD/TCF7L1/SPI1/GRB2/MAP2K2/PIK3R5/RARA/PPARD/KIT/MAPK3/NRAS/ARAF/PIM2/FLT3/ZBTB16/CEBPA/RAF1/BAD/KRAS/HRAS/PIK3CA/NFKB1/STAT5B/SOS2/IKBKG/JUP/IKBKB
KEGG_INSULIN_SIGNALING_PATHWAY	KEGG_INSULIN_SIGNALING_PATHWAY	133	0.383239010080025	1.6935503265058	0.000322397679983033	0.00100544361215048	0.000494669054032843	4097	tags=32%, list=18%, signal=26%	PIK3CG/AKT3/PRKAR2B/PPP1R3C/RHOQ/PIK3CD/GRB2/MAP2K2/FOXO1/MKNK1/HK3/PIK3R5/PRKAA2/CBL/RAPGEF1/MAPK10/MAPK3/NRAS/PCK1/HK2/ARAF/ACACB/SHC4/PYGM/PDE3A/PHKG2/SHC1/PHKA2/RAF1/PDPK1/BAD/PPARGC1A/PRKACB/TRIP10/PTPN1/EXOC7/SOCS1/PPP1CA/KRAS/HRAS/PIK3CA/SOCS2
KEGG_TIGHT_JUNCTION	KEGG_TIGHT_JUNCTION	126	0.386591988316958	1.68937138018343	0.000339317459526124	0.00104057354254678	0.000511952658232398	5112	tags=37%, list=22%, signal=29%	AKT3/HCLS1/MPDZ/JAM2/JAM3/PRKCB/MRAS/AMOTL1/CGN/CLDN5/MYH10/MYL9/MYH11/CLDN23/EPB41L3/CLDN7/MAGI2/PRKCD/GNAI2/NRAS/VAPA/CLDN15/GNAI1/TJP3/MYH3/RRAS2/PTEN/CLDN4/MAGI3/EPB41/CLDN8/KRAS/PPP2CB/HRAS/CTNNA1/ACTB/CLDN20/MYH14/RAB3B/PRKCZ/SRC/MYH9/PPP2R2D/CLDN3/TJP1/PARD6G/MYH7
KEGG_MISMATCH_REPAIR	KEGG_MISMATCH_REPAIR	22	-0.636049	-2.0292	0.00036518498731751	0.00110154160108888	0.00054194838497508	5524	tags=73%, list=24%, signal=56%	RFC2/RPA2/RFC1/EXO1/MSH6/MLH3/MSH3/MSH2/LIG1/RFC3/POLD2/SSBP1/RPA3/RFC4/PCNA/RPA1
KEGG_GLIOMA	KEGG_GLIOMA	63	0.461028218633811	1.80760323103668	0.00042788805298877	0.00126986131854732	0.000624760145280717	2847	tags=33%, list=12%, signal=29%	PIK3CG/AKT3/PLCG2/PRKCB/PDGFRA/IGF1/PIK3CD/GRB2/PDGFRB/MAP2K2/PIK3R5/PDGFA/MAPK3/NRAS/ARAF/SHC4/SHC1/E2F2/RAF1/PTEN/TGFA
KEGG_PRION_DISEASES	KEGG_PRION_DISEASES	34	0.565021429832897	1.94146483492016	0.000438281319618492	0.00128005972713972	0.000629777668958903	4487	tags=50%, list=19%, signal=40%	C1QB/C1QC/C1QA/PRNP/MAP2K2/CCL5/C7/FYN/MAPK3/NCAM1/IL6/PRKACB/C8B/NCAM2/LAMC1/C8G/C6
KEGG_ALZHEIMERS_DISEASE	KEGG_ALZHEIMERS_DISEASE	138	0.371031595278535	1.65024174876795	0.00046419164797317	0.00133455098792286	0.000656586870488365	5242	tags=40%, list=22%, signal=31%	APOE/ITPR1/COX7A1/APBB1/TNF/EIF2AK3/TNFRSF1A/CAPN2/CASP7/CHP1/PPP3CC/MAPK3/CHP2/PPP3CB/CASP3/PPP3R1/NDUFA1/COX6B2/ATP2A3/CAPN1/COX6C/PLCB2/UQCRC1/ERN1/PSEN1/NDUFS2/APH1A/BAD/NDUFC1/NDUFB1/GRIN2A/COX5B/COX5A/NDUFB9/NDUFV1/PSEN2/NDUFB7/COX6A1/SDHD/COX7B/COX8A/PSENEN/RYR3/SNCA/NDUFA2/NDUFS7/UQCRFS1/GNAQ/NDUFS4/CYCS/NDUFS1/ADAM10/UQCR10/NDUFB3/NDUFS3
KEGG_MELANOMA	KEGG_MELANOMA	71	0.436086650779368	1.73559150078483	0.000629580411677059	0.00178219685767044	0.000876824540959142	5252	tags=46%, list=22%, signal=36%	PIK3CG/AKT3/MITF/PDGFRA/IGF1/PIK3CD/FGFR1/PDGFC/PDGFRB/FGF9/MAP2K2/PDGFD/FGF7/PIK3R5/PDGFA/MAPK3/NRAS/ARAF/E2F2/RAF1/PTEN/BAD/HGF/FGF2/KRAS/HRAS/PIK3CA/FGF23/FGF3/FGF14/FGF6/PDGFB/FGF10
KEGG_NON_SMALL_CELL_LUNG_CANCER	KEGG_NON_SMALL_CELL_LUNG_CANCER	54	0.491939292994884	1.86526455379931	0.000663708297675105	0.00185033828442757	0.000910349499203494	4060	tags=44%, list=17%, signal=37%	PIK3CG/AKT3/RASSF5/PLCG2/PRKCB/PIK3CD/GRB2/MAP2K2/PIK3R5/MAPK3/NRAS/RARB/RXRG/ARAF/RXRA/STK4/E2F2/RAF1/TGFA/PDPK1/BAD/KRAS/HRAS/PIK3CA
KEGG_MELANOGENESIS	KEGG_MELANOGENESIS	96	0.40167430345045	1.70507288206802	0.000970286495368522	0.00263587567742816	0.00129682670628617	5478	tags=39%, list=23%, signal=30%	MITF/PRKCB/EDNRB/ADCY7/WNT2B/WNT5B/TCF7L1/MAP2K2/WNT10A/FZD1/KIT/POMC/GNAI2/MAPK3/NRAS/KITLG/GNAI1/ADCY9/ADCY6/ADCY5/PLCB2/RAF1/WNT9A/FZD5/PRKACB/FZD2/KRAS/HRAS/FZD10/WNT4/GNAQ/WNT7B/TYRP1/FZD4/GNAO1/CAMK2B/WNT5A
KEGG_UBIQUITIN_MEDIATED_PROTEOLYSIS	KEGG_UBIQUITIN_MEDIATED_PROTEOLYSIS	125	-0.350835	-1.61879	0.000974127967745191	0.00263587567742816	0.00129682670628617	5865	tags=41%, list=25%, signal=31%	KLHL9/DET1/UBE3A/UBE2NL/CDC27/RBX1/UBE4B/UBE2W/UBE2D4/CDC20/UBE3C/CUL5/TRIM37/PIAS4/CUL7/DDB1/UBA6/PML/UBE2N/HERC2/CDC34/NEDD4/SAE1/WWP1/ANAPC4/SKP2/UBE2I/UBA3/UBE2C/UBE2S/BTRC/UBE2Q2/CDC16/TRIM32/SMURF1/CDC23/KEAP1/FBXO4/BRCA1/ANAPC5/PRPF19/ANAPC11/ANAPC10/ANAPC7/FANCL/UBA2/SKP1/DDB2/MDM2/ANAPC13/CUL4A
KEGG_LONG_TERM_POTENTIATION	KEGG_LONG_TERM_POTENTIATION	68	0.437631537853413	1.72383359301583	0.000996528742295963	0.0026574099794559	0.0013074213857735	3991	tags=35%, list=17%, signal=29%	ITPR1/PRKCB/MAP2K2/CAMK4/CHP1/PPP3CC/MAPK3/CHP2/PPP3CB/NRAS/ARAF/RPS6KA1/PPP3R1/PLCB2/RAF1/RAP1B/PRKACB/RPS6KA2/GRIN2A/GRIA1/RPS6KA6/PPP1CA/KRAS/HRAS
KEGG_DILATED_CARDIOMYOPATHY	KEGG_DILATED_CARDIOMYOPATHY	88	0.40287954175743	1.6666922033331	0.00107905720166748	0.00283637893009737	0.00139547247132937	5441	tags=40%, list=23%, signal=31%	ITGA4/CACNA2D1/LAMA2/ADCY7/IGF1/TGFB1/ITGA8/TNF/SGCD/CACNB1/TGFB3/CACNA2D4/DMD/ITGA1/ITGB7/DES/TPM3/ITGA5/ADCY9/ADCY6/ADCY5/PLN/CACNA2D3/PRKACB/ITGA3/ITGA10/ACTB/ITGA7/CACNB4/ITGA9/MYH7/TPM2/ITGB1/ITGB3/CACNG3
KEGG_PHOSPHATIDYLINOSITOL_SIGNALING_SYSTEM	KEGG_PHOSPHATIDYLINOSITOL_SIGNALING_SYSTEM	74	0.425261994162328	1.69291169872118	0.00113781996032221	0.00294871651689136	0.00145074153577035	4495	tags=38%, list=19%, signal=31%	PIK3CG/ITPR1/PLCG2/PRKCB/PIP4K2A/PIK3CD/SYNJ1/INPP4A/PIK3R5/PIP5K1B/PIP5K1C/PLCE1/INPP5A/PLCD3/INPP5J/PLCB2/PTEN/PLCD1/DGKD/PIKFYVE/ITPKB/ITPKA/IMPA1/PIP4K2C/PIK3CA/PI4KA/DGKA/DGKQ
KEGG_PPAR_SIGNALING_PATHWAY	KEGG_PPAR_SIGNALING_PATHWAY	66	0.426100116005671	1.6778216622074	0.00141228447927448	0.00360917144703479	0.00177567931604686	5748	tags=48%, list=25%, signal=37%	FABP4/CD36/FABP3/GK/PLTP/PPARD/SCD5/PCK1/RXRG/CPT2/PLIN1/OLR1/ACOX1/RXRA/CPT1A/ILK/FABP1/PDPK1/FABP2/ACAA1/NR1H3/ACSL4/FABP5/SLC27A4/CYP8B1/DBI/CPT1C/SCP2/ACOX3/HMGCS2/ACADM/CYP27A1
KEGG_INOSITOL_PHOSPHATE_METABOLISM	KEGG_INOSITOL_PHOSPHATE_METABOLISM	54	0.471460012928209	1.78761416941317	0.00167368352932882	0.004218599580774	0.002075512379557	4269	tags=43%, list=18%, signal=35%	PIK3CG/PLCG2/PIP4K2A/PIK3CD/SYNJ1/INPP4A/PIP5K1B/PIP5K1C/PLCE1/INPP5A/PLCD3/INPP5J/PLCB2/PTEN/ISYNA1/PLCD1/PIKFYVE/ITPKB/ITPKA/IMPA1/PIP4K2C/PIK3CA/PI4KA
KEGG_PROSTATE_CANCER	KEGG_PROSTATE_CANCER	89	0.397315855594132	1.64976328963709	0.00184582556255234	0.0045896203176977	0.00225805118605264	3093	tags=30%, list=13%, signal=26%	PIK3CG/AKT3/PDGFRA/IGF1/PIK3CD/TCF7L1/NFKBIA/FGFR1/GRB2/PDGFC/PDGFRB/MAP2K2/PDGFD/FOXO1/PIK3R5/PDGFA/MAPK3/NRAS/ARAF/FGFR2/E2F2/BCL2/RAF1/PTEN/TGFA/PDPK1/BAD
KEGG_PATHOGENIC_ESCHERICHIA_COLI_INFECTION	KEGG_PATHOGENIC_ESCHERICHIA_COLI_INFECTION	51	0.451410928580303	1.68603459154826	0.00206391971961465	0.00501763091880644	0.00246862848408097	4179	tags=33%, list=18%, signal=27%	LY96/WAS/HCLS1/CD14/TUBB6/NCK1/ARPC4/FYN/ARPC2/TUBAL3/EZR/ABL1/WASL/TUBA1A/TUBB2B/ARPC5/ACTB
KEGG_PENTOSE_PHOSPHATE_PATHWAY	KEGG_PENTOSE_PHOSPHATE_PATHWAY	26	-0.546689	-1.8152	0.00207249972733309	0.00501763091880644	0.00246862848408097	6013	tags=58%, list=26%, signal=43%	PFKP/PGM2/PGLS/G6PD/RPE/RPIA/ALDOC/PGD/GPI/TKT/FBP1/H6PD/PRPS2/PFKM/TALDO1
KEGG_HOMOLOGOUS_RECOMBINATION	KEGG_HOMOLOGOUS_RECOMBINATION	26	-0.543715	-1.80532	0.00223665295496331	0.0053447291391331	0.00262955781444763	6109	tags=62%, list=26%, signal=45%	BLM/XRCC2/EME1/RPA2/RAD51C/NBN/RAD54L/BRCA2/RAD51/RAD50/RAD51B/POLD2/SSBP1/RPA3/RPA1/RAD54B
KEGG_CARDIAC_MUSCLE_CONTRACTION	KEGG_CARDIAC_MUSCLE_CONTRACTION	70	0.420879828634156	1.67034204556277	0.00252571502606882	0.0059580969845726	0.00293132918005288	5490	tags=40%, list=24%, signal=31%	CACNA2D1/COX7A1/CACNB1/CACNA2D4/ATP1A2/ATP1B3/SLC9A1/TPM3/COX6B2/COX6C/CACNA2D3/UQCRC1/SLC9A6/COX5B/ATP1A1/COX5A/COX6A1/COX7B/COX8A/ATP1B2/UQCRFS1/CACNB4/FXYD2/UQCR10/MYH7/TPM2/CACNG3/COX7C
KEGG_ERBB_SIGNALING_PATHWAY	KEGG_ERBB_SIGNALING_PATHWAY	86	0.401848532910692	1.65324823171854	0.00282137031402433	0.00657129288329717	0.00323301594944826	4674	tags=37%, list=20%, signal=30%	PIK3CG/AKT3/PLCG2/PRKCB/PIK3CD/GRB2/MAP2K2/NCK1/PIK3R5/CBL/NRG1/MAPK10/MAPK3/NRAS/GAB1/ARAF/SHC4/ABL1/EREG/ABL2/SHC1/RAF1/TGFA/BAD/PAK3/NRG2/KRAS/HRAS/PIK3CA/SRC/STAT5B/SOS2
KEGG_ONE_CARBON_POOL_BY_FOLATE	KEGG_ONE_CARBON_POOL_BY_FOLATE	16	-0.624402	-1.84556	0.00356194043908341	0.00819246300989185	0.00403061681264702	3833	tags=56%, list=16%, signal=47%	MTFMT/MTR/DHFR/SHMT2/GART/MTHFD2/ATIC/TYMS/MTHFD1
KEGG_NOD_LIKE_RECEPTOR_SIGNALING_PATHWAY	KEGG_NOD_LIKE_RECEPTOR_SIGNALING_PATHWAY	60	0.436760013599247	1.69681934735376	0.0043704221718915	0.00992787258800045	0.00488442244032059	5401	tags=48%, list=23%, signal=37%	CCL8/CCL13/TNFAIP3/NFKBIA/CCL2/NLRC4/NAIP/TNF/CCL5/TAB2/MAPK10/BIRC3/MAPK3/CARD8/NLRP3/PYCARD/IL6/NOD2/CCL11/BIRC2/PSTPIP1/NFKB1/MAPK12/CASP5/IKBKG/IKBKB/NFKBIB/MAPK13/XIAP
KEGG_RIG_I_LIKE_RECEPTOR_SIGNALING_PATHWAY	KEGG_RIG_I_LIKE_RECEPTOR_SIGNALING_PATHWAY	67	0.397942381148117	1.57557357635671	0.0047553717696676	0.0106705903124249	0.00524983276240583	5389	tags=42%, list=23%, signal=32%	MAVS/NFKBIA/CASP10/TNF/TRIM25/CYLD/MAPK10/IRF7/CXCL10/IFNA17/MAP3K1/RIPK1/DDX3X/ISG15/IFNA4/TRAF3/IFIH1/NFKB1/MAPK12/TANK/IKBKG/TBKBP1/IKBKB/NFKBIB/IL12A/OTUD5/RNF125/MAPK13
KEGG_PROXIMAL_TUBULE_BICARBONATE_RECLAMATION	KEGG_PROXIMAL_TUBULE_BICARBONATE_RECLAMATION	22	0.567713361336771	1.76452917518585	0.00498154845749066	0.0110434327250395	0.00543326781666705	5446	tags=64%, list=23%, signal=49%	CA2/GLS/CA4/SLC4A4/AQP1/ATP1A2/ATP1B3/SLC9A3/PCK1/ATP1A1/GLUD2/ATP1B2/FXYD2/GLUD1
KEGG_ENDOMETRIAL_CANCER	KEGG_ENDOMETRIAL_CANCER	52	0.411410808596032	1.54747622044429	0.0111522151661206	0.0244286617924546	0.0120186779985761	4114	tags=38%, list=18%, signal=32%	PIK3CG/AKT3/PIK3CD/TCF7L1/GRB2/MAP2K2/PIK3R5/APC/MAPK3/NRAS/ARAF/ILK/RAF1/PTEN/PDPK1/BAD/KRAS/HRAS/PIK3CA/CTNNA1
KEGG_STEROID_BIOSYNTHESIS	KEGG_STEROID_BIOSYNTHESIS	16	-0.572208	-1.69129	0.0114950162892684	0.0248833293791223	0.0122423702894995	4856	tags=62%, list=21%, signal=50%	EBP/LSS/CYP27B1/MSMO1/SQLE/HSD17B7/NSDHL/DHCR7/TM7SF2/FDFT1
KEGG_PARKINSONS_DISEASE	KEGG_PARKINSONS_DISEASE	93	0.353621271508231	1.49077916623667	0.0149357193116411	0.0319554924807205	0.0157218098017275	6054	tags=44%, list=26%, signal=33%	LRRK2/COX7A1/UCHL1/UBA1/UBE2J1/PINK1/CASP3/NDUFA1/COX6B2/COX6C/UQCRC1/NDUFS2/NDUFC1/NDUFB1/COX5B/SLC25A5/COX5A/NDUFB9/NDUFV1/NDUFB7/COX6A1/SDHD/COX7B/COX8A/SNCA/NDUFA2/NDUFS7/UQCRFS1/NDUFS4/CYCS/NDUFS1/UQCR10/VDAC2/NDUFB3/NDUFS3/COX7C/UBE2J2/SNCAIP/SDHB/NDUFB4/NDUFA4L2
KEGG_PANTOTHENATE_AND_COA_BIOSYNTHESIS	KEGG_PANTOTHENATE_AND_COA_BIOSYNTHESIS	16	0.583874977913404	1.68189412393515	0.0151273952791006	0.0319935716247644	0.0157405443920466	2682	tags=31%, list=11%, signal=28%	BCAT1/DPYD/VNN2/ENPP1/PANK4
KEGG_ADIPOCYTOKINE_SIGNALING_PATHWAY	KEGG_ADIPOCYTOKINE_SIGNALING_PATHWAY	65	0.391910627925826	1.54317138537806	0.015341175307101	0.0320770029148476	0.0157815918230944	5126	tags=37%, list=22%, signal=29%	AKT3/CD36/NFKBIA/TNF/TNFRSF1A/PRKAA2/MAPK10/POMC/PCK1/RXRG/ACACB/NPY/NFKBIE/RXRA/CPT1A/JAK2/TNFRSF1B/PPARGC1A/ACSL4/NFKB1/IKBKG/CPT1C/IKBKB/NFKBIB
KEGG_HEDGEHOG_SIGNALING_PATHWAY	KEGG_HEDGEHOG_SIGNALING_PATHWAY	53	0.403687942856374	1.52924446273586	0.0175466011522503	0.0359679728899968	0.017695913435582	4672	tags=36%, list=20%, signal=29%	GLI1/GAS1/WNT2B/WNT5B/BMP6/BMP5/WNT10A/HHIP/BMP2/GLI3/CSNK1D/PTCH1/WNT9A/PRKACB/GLI2/BMP8B/WNT4/CSNK1G3/WNT7B
KEGG_FATTY_ACID_METABOLISM	KEGG_FATTY_ACID_METABOLISM	40	0.441501963856977	1.57089276146249	0.0175930302179332	0.0359679728899968	0.017695913435582	5687	tags=50%, list=24%, signal=38%	ADH1B/ADH1C/ACAT1/HADHA/ADH1A/ACAA2/CPT2/ACADS/ACOX1/CPT1A/ECI2/ACAA1/ACSL4/HADHB/HADH/CPT1C/ACADVL/ACADSB/ACOX3/ACADM
KEGG_EPITHELIAL_CELL_SIGNALING_IN_HELICOBACTER_PYLORI_INFECTION	KEGG_EPITHELIAL_CELL_SIGNALING_IN_HELICOBACTER_PYLORI_INFECTION	67	0.363815810307802	1.44045621812878	0.0197186743736176	0.039870726205996	0.0196160323439111	5073	tags=34%, list=22%, signal=27%	JAM2/PLCG2/JAM3/PTPRZ1/NFKBIA/ATP6V0D2/ATP6V0D1/CCL5/MAPK10/ATP6V1A/ATP6V0C/CASP3/MAP3K14/ATP6V0B/CSK/ATP6V1D/NFKB1/MAPK12/SRC/IKBKG/TJP1/ADAM10/IKBKB
KEGG_SMALL_CELL_LUNG_CANCER	KEGG_SMALL_CELL_LUNG_CANCER	84	0.345755536562628	1.41441702637474	0.0228280026153995	0.0454381626087381	0.0223551600935439	5193	tags=43%, list=22%, signal=33%	PIK3CG/AKT3/COL4A4/LAMA2/LAMC3/PIK3CD/FN1/NFKBIA/LAMA4/PIK3R5/BIRC3/COL4A6/CDKN2B/MAX/RARB/RXRG/RXRA/LAMA1/COL4A2/E2F2/BCL2/PTEN/LAMB2/BIRC2/ITGA3/LAMC1/PIK3CA/PIAS1/TRAF3/NFKB1/LAMB3/TRAF1/IKBKG/CYCS/IKBKB/ITGB1
KEGG_HYPERTROPHIC_CARDIOMYOPATHY_HCM	KEGG_HYPERTROPHIC_CARDIOMYOPATHY_HCM	81	0.359563670294496	1.45895121715937	0.0229660278402861	0.0454381626087381	0.0223551600935439	5441	tags=38%, list=23%, signal=29%	ITGA4/CACNA2D1/LAMA2/IGF1/TGFB1/ITGA8/TNF/SGCD/CACNB1/PRKAA2/TGFB3/CACNA2D4/DMD/ITGA1/ITGB7/DES/TPM3/ITGA5/CACNA2D3/IL6/ITGA3/ITGA10/ACTB/ITGA7/CACNB4/ITGA9/MYH7/TPM2/ITGB1/ITGB3/CACNG3
KEGG_RENIN_ANGIOTENSIN_SYSTEM	KEGG_RENIN_ANGIOTENSIN_SYSTEM	17	0.557176588021767	1.63427065968616	0.0270390805421757	0.052927561912344	0.026039875998064	1870	tags=35%, list=8%, signal=32%	CMA1/CTSG/CPA3/AGTR1/ANPEP/CTSA
KEGG_AMYOTROPHIC_LATERAL_SCLEROSIS_ALS	KEGG_AMYOTROPHIC_LATERAL_SCLEROSIS_ALS	52	0.384354134514561	1.44570553559459	0.0274570957956526	0.0531800592252639	0.0261641023648324	5683	tags=48%, list=24%, signal=36%	TNF/TNFRSF1A/NEFH/CHP1/PPP3CC/CHP2/PPP3CB/CASP3/PPP3R1/BCL2/TNFRSF1B/TOMM40L/BAD/NEFM/GRIN2A/PRPH2/GRIA1/MAP2K6/MAPK12/CYCS/DERL1/CAT/GRIA2/MAPK13/CCS
KEGG_STARCH_AND_SUCROSE_METABOLISM	KEGG_STARCH_AND_SUCROSE_METABOLISM	35	0.451847610096845	1.56582400132705	0.0280168198962864	0.0536989048012156	0.026419369639042	6277	tags=54%, list=27%, signal=40%	GBA3/HK3/MGAM/UGDH/UGT2A3/HK2/UGP2/PYGM/ENPP1/PGM1/GAA/SI/GYS2/UGT2B17/PYGL/UGT2B15/GBE1/GCK/TREH
KEGG_ARRHYTHMOGENIC_RIGHT_VENTRICULAR_CARDIOMYOPATHY_ARVC	KEGG_ARRHYTHMOGENIC_RIGHT_VENTRICULAR_CARDIOMYOPATHY_ARVC	72	0.354568692886642	1.41052045166258	0.0401810544789733	0.076219732207537	0.0374994105826555	5441	tags=40%, list=23%, signal=31%	ITGA4/CACNA2D1/LAMA2/TCF7L1/ITGA8/SGCD/CACNB1/GJA1/CACNA2D4/DMD/ITGA1/ITGB7/DES/DSC2/ITGA5/PKP2/CACNA2D3/ITGA3/ITGA10/CTNNA1/ACTB/ITGA7/CACNB4/ITGA9/JUP/ITGB1/ITGB3/CTNNA3/CACNG3
KEGG_BASAL_TRANSCRIPTION_FACTORS	KEGG_BASAL_TRANSCRIPTION_FACTORS	32	-0.420888	-1.50191	0.0461869306404024	0.0867183187534086	0.0426646190663223	6203	tags=47%, list=27%, signal=34%	TAF4B/TAF6/TAF5L/GTF2I/TAF4/GTF2H4/GTF2H1/TAF7/TBP/TBPL1/GTF2H3/TAF2/GTF2F2/GTF2E2/GTF2IRD1

## Sheet: Table S8
cell_type1	cell_type2	Correlation	p.value
Activated mast cells	Activated mast cells	1	0
Activated mast cells	M0 Macrophages	0.525808768440812	8.12746696350515e-06
Activated mast cells	M2 Macrophages	-0.666022	1.90419021353014e-09
Activated mast cells	Naive B cells	-0.181911	0.150252132183937
Activated mast cells	Naive CD4 T cells	0.5507750133975	2.4098703197127e-06
Activated mast cells	Neutrophils	0.422491493552897	0.00859807050160778
Activated mast cells	Resting CD4 memory T cells	0.209705766020753	0.0962863529790585
Activated mast cells	Resting mast cells	-0.670592	1.34373176395362e-09
M0 Macrophages	Activated mast cells	0.525808768440812	0.000162549339270103
M0 Macrophages	M0 Macrophages	1	0
M0 Macrophages	M2 Macrophages	-0.656365	1.0141925096379e-07
M0 Macrophages	Naive B cells	-0.0799498	0.530004429454602
M0 Macrophages	Naive CD4 T cells	0.562496227312112	1.31545340863384e-06
M0 Macrophages	Neutrophils	0.426972515116115	0.00781128436325294
M0 Macrophages	Resting CD4 memory T cells	0.00676664952450959	0.957678635784392
M0 Macrophages	Resting mast cells	-0.55579	4.28991857279179e-05
M2 Macrophages	Activated mast cells	-0.666022	5.14131357653138e-08
M2 Macrophages	M0 Macrophages	-0.656365	3.90074042168425e-09
M2 Macrophages	M2 Macrophages	1	0
M2 Macrophages	Naive B cells	0.0591798798038403	0.642278513150212
M2 Macrophages	Naive CD4 T cells	-0.537714	4.60750532024249e-06
M2 Macrophages	Neutrophils	-0.309085	0.194260246613526
M2 Macrophages	Resting CD4 memory T cells	-0.239332	0.0568193732532931
M2 Macrophages	Resting mast cells	0.593061368229666	6.04923415135465e-06
Naive B cells	Activated mast cells	-0.181911	1
Naive B cells	M0 Macrophages	-0.0799498	1
Naive B cells	M2 Macrophages	0.0591798798038403	1
Naive B cells	Naive B cells	1	0
Naive B cells	Naive CD4 T cells	-0.220016	0.887177192925594
Naive B cells	Neutrophils	-0.0754921	1
Naive B cells	Resting CD4 memory T cells	-0.194005	1
Naive B cells	Resting mast cells	0.0367993724760869	1
Naive CD4 T cells	Activated mast cells	0.5507750133975	5.30171470336795e-05
Naive CD4 T cells	M0 Macrophages	0.562496227312112	3.15708818072121e-05
Naive CD4 T cells	M2 Macrophages	-0.537714	9.67576117250924e-05
Naive CD4 T cells	Naive B cells	-0.220016	0.0806524720841449
Naive CD4 T cells	Naive CD4 T cells	1	0
Naive CD4 T cells	Neutrophils	0.378534605875395	0.0326517566414679
Naive CD4 T cells	Resting CD4 memory T cells	-0.0766869	1
Naive CD4 T cells	Resting mast cells	-0.48514	0.000920865725803908
Neutrophils	Activated mast cells	0.422491493552897	0.000505768853035752
Neutrophils	M0 Macrophages	0.426972515116115	0.000433960242402941
Neutrophils	M2 Macrophages	-0.309085	0.0129506831075684
Neutrophils	Naive B cells	-0.0754921	0.553261190398089
Neutrophils	Naive CD4 T cells	0.378534605875395	0.00204073479009174
Neutrophils	Neutrophils	1	0
Neutrophils	Resting CD4 memory T cells	-0.282831	0.0235430608326032
Neutrophils	Resting mast cells	-0.289824	0.0201795354595515
Resting CD4 memory T cells	Activated mast cells	0.209705766020753	0.962863529790585
Resting CD4 memory T cells	M0 Macrophages	0.00676664952450959	1
Resting CD4 memory T cells	M2 Macrophages	-0.239332	0.681832479039517
Resting CD4 memory T cells	Naive B cells	-0.194005	0.124518171262035
Resting CD4 memory T cells	Naive CD4 T cells	-0.0766869	0.546980154494396
Resting CD4 memory T cells	Neutrophils	-0.282831	0.306059790823842
Resting CD4 memory T cells	Resting CD4 memory T cells	1	0
Resting CD4 memory T cells	Resting mast cells	-0.192814	1
Resting mast cells	Activated mast cells	-0.670592	3.76244893907015e-08
Resting mast cells	M0 Macrophages	-0.55579	1.86518198817034e-06
Resting mast cells	M2 Macrophages	0.593061368229666	2.41969366054186e-07
Resting mast cells	Naive B cells	0.0367993724760869	0.772818250763737
Resting mast cells	Naive CD4 T cells	-0.48514	4.84666171475741e-05
Resting mast cells	Neutrophils	-0.289824	0.282513496433721
Resting mast cells	Resting CD4 memory T cells	-0.192814	0.126892579625357
Resting mast cells	Resting mast cells	1	0

## Sheet: Table S9
	cell	Type	correlation	p
1	Naive B cells	TMOD2	0.268967378997184	0.0316261043449431
2	Naive CD4 T cells	TMOD2	-0.326947	0.00836628296238213
3	Resting CD4 memory T cells	TMOD2	-0.177701	0.16008031198322
4	M0 Macrophages	TMOD2	-0.36795	0.0027780765296536
5	M2 Macrophages	TMOD2	0.337042124542125	0.00646187822134078
6	Resting mast cells	TMOD2	0.279412568115314	0.0253528770843953
7	Activated mast cells	TMOD2	-0.341167	0.0058006659354995
8	Neutrophils	TMOD2	-0.116697	0.358451453844427
9	Naive B cells	DOCK4	0.274168750079168	0.0283566517666846
10	Naive CD4 T cells	DOCK4	-0.215993	0.0864939455753886
11	Resting CD4 memory T cells	DOCK4	-0.42544	0.000457403284396372
12	M0 Macrophages	DOCK4	-0.237096	0.0592442816939909
13	M2 Macrophages	DOCK4	0.410077954215903	0.000764639828264267
14	Resting mast cells	DOCK4	0.246485359244795	0.0495965488555359
15	Activated mast cells	DOCK4	-0.267513	0.0325947719135139
16	Neutrophils	DOCK4	0.0888485984923611	0.485075692741655

## Sheet: Table S10
TMOD2				DOCK4
gene	drug	FDA		gene	drug	FDA
TMOD2	RIFABUTIN	not		DOCK4	PHENOXYBENZAMINE	approval
TMOD2	ZINC	not		DOCK4	CIMETIDINE	approval
TMOD2	BENZO[A]PYRENE	not		DOCK4	DAUNORUBICIN	approval
TMOD2	THIMEROSAL	not		DOCK4	MENADIONE	approval
TMOD2	ANDRIOL	approval		DOCK4	PRIMAQUINE	not
TMOD2	TRICHOSTATIN A	not		DOCK4	IRINOTECAN	not
TMOD2	NORGESTREL	not		DOCK4	METRONIDAZOLE	approval
TMOD2	VALPROIC ACID	approval		DOCK4	THIOGUANOSINE	not
				DOCK4	ESTRONE	not
				DOCK4	EMETINE	not
				DOCK4	ORCIPRENALINE	not
				DOCK4	DIHYDROERGOCRISTINE	not
				DOCK4	DIHYDROERGOTAMINE	approval
				DOCK4	VALPROIC ACID	approval
				DOCK4	ALPROSTADIL	approval
				DOCK4	ETHAVERINE	not
				DOCK4	RITODRINE	not
				DOCK4	ROLIPRAM	not
				DOCK4	OXEDRINE	not
				DOCK4	DINOPROST	not
				DOCK4	TERBUTALINE	not
				DOCK4	DIPIVEFRINE	not
				DOCK4	CLENBUTEROL	not
				DOCK4	GENISTEIN	not
				DOCK4	PODOPHYLLOTOXIN	not
				DOCK4	METHYLERGOMETRINE	approval
				DOCK4	VORINOSTAT	approval
				DOCK4	BROMOCRIPTINE	not
				DOCK4	MS-275	not
				DOCK4	ALPHA-ERGOCRYPTINE	not
				DOCK4	CO-DERGOCRINE MESILATE	not
				DOCK4	COLCHICINE	approval
				DOCK4	NITRENDIPINE	not
				DOCK4	PAPAVERINE	not
				DOCK4	LYCORINE	not
				DOCK4	CLONIDINE	approval
				DOCK4	TETRYZOLINE	not
				DOCK4	ZARDAVERINE	not
				DOCK4	ANISOMYCIN	not
				DOCK4	SCRIPTAID	not
				DOCK4	HEXETIDINE	not
				DOCK4	QUINPIROLE	not
				DOCK4	PUROMYCIN	not
				DOCK4	NIMODIPINE	not
				DOCK4	PERGOLIDE	approval
				DOCK4	CORBADRINE	approval
				DOCK4	4-OXATETRADECANOIC ACID	not
				DOCK4	(+)-ISOPRENALINE	not
				DOCK4	(+)-CHELIDONINE	not
				DOCK4	(-)-ISOPRENALINE	not
				DOCK4	MEBENDAZOLE	approval
				DOCK4	PRESTWICK-983	not
				DOCK4	ISOETARINE	not
				DOCK4	VIGABATRIN	approval
				DOCK4	ETILEFRINE	not
				DOCK4	TRICHOSTATIN A	not
				DOCK4	SODIUM DICHROMATE	not
				DOCK4	QUERCETIN	not
				DOCK4	TERT-BUTYL HYDROPEROXIDE	not
				DOCK4	ETHYL METHANESULFONATE	not
				DOCK4	DOXORUBICIN	approval
				DOCK4	DEMECOLCINE	not
				DOCK4	VINCRISTINE	not
				DOCK4	KOJIC ACID	not
				DOCK4	HYDROGEN PEROXIDE	not
				DOCK4	CALCITRIOL	approval
				DOCK4	DIAZINON	not
				DOCK4	RETINOIC ACID	approval
				DOCK4	DISODIUM SELENITE	not
				DOCK4	BENZO[A]PYRENE	not
				DOCK4	THEOPHYLLINE	approval
				DOCK4	TRICHOSTATIN A	not
				DOCK4	AFLATOXIN B1	not
				DOCK4	PROGESTERONE	approval
				DOCK4	PIRINIXIC ACID	not
